# Supplementary material for: A Critical Review of Proteomic Studies in Gestational Diabetes Mellitus
Source: J Diabetes Res. 2020 Jul 14;2020:6450352. doi: 10.1155/2020/6450352 (PMC7381988; doi:10.1155/2020/6450352)
Supplement: Supplementary Materials — Supplement Data 1: the detailed information for the reviewed literatures. Supplement Data 2: list of the integrated differentially expressed proteins. Supplement Data 3: list of enriched pathways in different sample groups. Supplement Data 4: list of enriched pathways in different sampling time. [file 6450352.f1.zip]

Archive with 4 entries (4 files):
- Supplement Data 1.xlsx
- Supplement Data 2.xlsx
- Supplement Data 3.xlsx
- Supplement Data 4.xlsx
