# Supplementary material for: A Critical Review of Proteomic Studies in Gestational Diabetes Mellitus
Source: J Diabetes Res. 2020 Jul 14;2020:6450352. doi: 10.1155/2020/6450352 (PMC7381988; doi:10.1155/2020/6450352)
Supplement: Supplementary Materials — Supplement Data 1: the detailed information for the reviewed literatures. Supplement Data 2: list of the integrated differentially expressed proteins. Supplement Data 3: list of enriched pathways in different sample groups. Supplement Data 4: list of enriched pathways in different sampling time. [file 6450352.f1.zip › Supplement Data 1.xlsx]

## Sheet: Paper list
Sort No.	>Paper information	PMID	Full reference information	Title	Published journal	Published year	>Experimental design	Diagnostic guide	Detailed diagnostic criteria	Exclusion	Treatments	Insulin therapy	Differences of clinical characteristics (maternal)	Differences of clinical characteristics (fetal)	Diagnostic or screening time	Comparison	Research objective	Sample size	Sample pooling	Replications	Sample source	Sampling time	Special Sample processing	>Proteomic strategy and results	Method	Profiling (proteins or peptides)	Platform	Ref database	Quality control for proteomic results	Statistical method for differential expression	Cutoff	Protein/peptide number (total)	Protein/peptide number (DE)	>Verification and validation	Expression verification	Verification number	Diagnotic verification/evaluation	Diagnostic/validation panel	AUC	Functional verification
1	>Paper information	22101237	Kim SM, Park JS, Norwitz ER, Lee SM, Kim BJ, Park CW, Jun JK, Kim CW, Syn HC. Identification of proteomic biomarkers in maternal plasma in the early second trimester that predict the subsequent development of gestational diabetes. Reprod Sci. 2012 Feb;19(2):202-9. doi: 10.1177/1933719111417889. Epub 2011 Nov 18. PubMed PMID: 22101237.	Identification of proteomic biomarkers in maternal plasma in the early second trimester that predict the subsequent development of gestational diabetes	Reprod Sci	2012	>Experimental design	the American College of Obstetricians and Gynecologists (ACOG)	1-hour nonfasting 50-g oral glucose challenge test . A cutoff of >140 mg/dL was regarded as a positive screening test. The diagnosis of GDM was confirmed on a 3-hour 100-g oral glucose tolerance test (OGTT) using the Carpenter and Coustan criteria	Women with chronic medical conditions or obstetric complications (such as preterm labor, preterm premature rupture of membranes, preeclampsia, placenta previa, or fetal structural or chromosomal abnormality) were excluded.	dietary control	5 with insulin treatment	GA at delivery	NA	at 24–28 weeks	GDM vs NGT	early circulating protein biomarkers	12 vs 12	individualized	NA	peripheral plasma	at the early second trimester (16-20 weeks)	NA	>Proteomic strategy and results	SELDI-TOF	DE proteins (selective)	Ciphergen	NCBI	NA	Wilcoxon signed rank test	P < 0.05	NA	1 up, 1 down	>Verification and validation	Immunodepletion	2/2	ELISA	apo CIII	NA	NA
2	>Paper information	22970290	Liu B, Xu Y, Voss C, Qiu FH, Zhao MZ, Liu YD, Nie J, Wang ZL. Altered protein expression in gestational diabetes mellitus placentas provides insight into insulin resistance and coagulation/fibrinolysis pathways. PLoS One. 2012;7(9):e44701. doi: 10.1371/journal.pone.0044701. Epub 2012 Sep 7. PubMed PMID: 22970290; PubMed Central PMCID: PMC3436753.	Altered protein expression in gestational diabetes mellitus placentas provides insight into insulin resistance and coagulation/fibrinolysis pathways	PLoS One	2012	>Experimental design	American Diabetes Association (ADA) criteria, 2006	NA	NA	diet controlled GDM	No	No	Birth weight	NA	GDM vs NGT	key proteins for pathogenesis	8 vs 8	pooled	NA	placental villi	after delivery	After the maternal decidual layer was removed, the tissue was quickly washed with ice-cold PBS, frozen in liquid nitrogen.	>Proteomic strategy and results	2DE-MALDI-TOF/TOF	DE proteins (selective)	Bruker	SwissProt	P < 0.05	*ImageMaster 2D	FC > 2	NA	9 up, 6 down	>Verification and validation	Western blot, Realtime PCR, IHC	5/5	NA	NA	NA	NA
3	>Paper information	25216282	Boyle KE, Hwang H, Janssen RC, et al. Gestational diabetes is characterized by reduced mitochondrial protein expression and altered calcium signaling proteins in skeletal muscle. PLoS One. 2014;9(9):e106872. Published 2014 Sep 12. doi:10.1371/journal.pone.0106872	Gestational Diabetes Is Characterized by Reduced Mitochondrial Protein Expression and Altered Calcium Signaling Proteins in Skeletal Muscle	PLoS One	2014	>Experimental design	Carpenter and Coustan (CC) criteria	a 3-hour 100 g oral glucose tolerance test	polycystic ovarian syndrome, pre-eclampsia, and macrovascular complications	treated with insulin	treated with insulin during the last 10–15 weeks of pregnancy to maintain normoglycemia	No	NA	at 24–28 weeks	OGDM vs ONGT	differences in skeletal muscle metabolism	6 vs 6	individualized	NA	abdominus skeletal muscle tissue	during caesarean deliveries	NA	>Proteomic strategy and results	label-free LC-MS/MS	whole proteins (comprehensive)	Thermo	IPI	≥95% probability	normalized spectral abundance factors	FC 1.5	979	22	>Verification and validation	NA	NA	NA	NA	NA	Metabolic Analysis
4	>Paper information	25130684	Sreckovic I, Birner-Gruenberger R, Besenboeck C, et al. Gestational diabetes mellitus modulates neonatal high-density lipoprotein composition and its functional heterogeneity. Biochim Biophys Acta. 2014;1841(11):1619‐1627. doi:10.1016/j.bbalip.2014.07.021	Gestational Diabetes Mellitus Modulates Neonatal High-Density Lipoprotein Composition and Its Functional Heterogeneity	Biochim Biophys Acta	2014	>Experimental design	the American College of Obstetricians and Gynecologists (ACOG)	a 75-g oral glucose tolerance test	comorbidities, such as: preexisting diabetes, corticosteroid therapy, history of asthma or hypertension, known fetal anomaly, history of previous stillbirth and preterm delivery, were excluded from the study	treated with diet	NA	No	NA	at 24–28 weeks	GDM vs NGT	alterations of the maternal and neonatal HDL proteome	9 vs 11	individualized	NA	peripheral plasma; umbilical venous plasma	during caesarean deliveries / after delivery	HDLs were isolated by an adapted ultracentrifugation method	>Proteomic strategy and results	label-free LC-MS/MS	whole proteins (comprehensive) , *HDL isolated	NA	NCBI	NA	NA	p < 0.05	37	3 (maternal) and 4 (fetal)	>Verification and validation	Western blot	4/4	NA	NA	NA	CETP levels and activity; Anti-oxidative capacity; HDL efflux capability
5	>Paper information	26090425	Ai T, Chen F, Zhou S, Zhang J, Zheng H, Zhou Y, Hu W, Liu X, Li L, Lin J. Magnetic Bead-Based Serum Peptidome Profiling in Patients with Gestational Diabetes Mellitus. Biomed Res Int. 2015;2015:586309. doi: 10.1155/2015/586309. Epub 2015 May 18. PubMed PMID: 26090425; PubMed Central PMCID: PMC4450277.	Magnetic Bead-Based Serum Peptidome Profiling in Patients with Gestational Diabetes Mellitus	Biomed Res Int	2015	>Experimental design	the International Association of the Diabetes in Pregnancy Study Group (IADPSG), 2010	healthy controls: fasting glucose < 5.1 mmol/L: 1 h result < 10 mmol/L and 2 h result < 8.5 mmol/L; GDM1: 1 h result of glucose ≥ 10 mmol/L and 2 h result ≤ 8.5 mmol/L; GDM2: 1 h result of glucose ≥ 10 mmol/L and 2 h result ≥ 8.5 mmol/L.	at a high risk of GDM, such as a history of diabetes before conception, obesity, or miscarriage	NA	NA	No	NA	at 24 weeks	GDM vs NGT	circulating peptide biomarkers	5 GDM1, 6 GDM2 vs 10	individualized	3	peripheral serum	at 24 weeks	the WCX magnetic bead kit were used to purify and isolate low-molecular-weight peptides	>Proteomic strategy and results	MALDI-TOF MS	DE peptides (selective)	Thermo	IPI	NA	student’s t test	P < 0.05	NA	1 up, 3 down	>Verification and validation	NA	NA	NA	NA	NA	NA
6	>Paper information	25338220	Grapov D, Lemay DG, Weber D, Phinney BS, Azulay Chertok IR, Gho DS, German JB, Smilowitz JT. The human colostrum whey proteome is altered in gestational diabetes mellitus. J Proteome Res. 2015 Jan 2;14(1):512-20. doi: 10.1021/pr500818d. Epub 2014 Dec 1. PubMed PMID: 25338220; PubMed Central PMCID: PMC4286167.	The human colostrum whey proteome is altered in gestational diabetes mellitus	J Proteome Res	2015	>Experimental design	NA	a 50 g 1 h oral glucose tolerance test (OGTT): Subjects whose 1 h OGTT was less than 7.8 mmol/L comprised the normal glycemic subject pool (non-GDM). Subjects whose 1 h OGTT exceeded 7.8 mmol/L completed a 3 h 100 g OGTT for a final GDM diagnosis.	NA	two with diet	two with diet and oral insulin sensitizing medications; two with insulin	prepregnancy weight, prepregnancy BMI, collection of colostrum postdelivery	No	at 24–28 weeks	GDM vs NGT	consequences on colostral proteins	6 vs 12	individualized	NA	colostrum whey	within the first and third day of life postpartum	NA	>Proteomic strategy and results	label-free LC-MS/MS	whole proteins (comprehensive)	Thermo	UniProt	Scaffold 1FDR	O-PLS-DA	FDR ≤ 0.05	601	3 up, 7 down	>Verification and validation	NA	NA	NA	NA	NA	NA
7	>Paper information	25593844	Nagalla SR, Snyder CK, Michaels JE, Laughlin MJ, Roberts CT, Balaji M, Balaji V, Seshiah V, Rao PV. Maternal serum biomarkers for risk assessment in gestational diabetes. A potential universal screening test to predict GDM status. Indian J Endocrinol Metab. 2015 Jan-Feb;19(1):155-9. doi: 10.4103/2230-8210.140226. PubMed PMID: 25593844; PubMed Central PMCID: PMC4287761.	Maternal serum biomarkers for risk assessment in gestational diabetes. A potential universal screening test to predict GDM status	Indian J Endocrinol Metab	2015	>Experimental design	consistent with WHO criteria	a 75-g OGTT followed by a 2-hour plasma glucose determination: GDM was diagnosed as a 2- hour plasma glucose ≥7.8 mmol/l (140 mg/dl), consistent with WHO criteria	NA	NA	NA	No	NA	within the second and third trimesters	GDM vs NGT	circulating protein biomarkers (glycoproteins)	15 vs 14	pooled	NA	peripheral serum	within the second and third trimesters	NA	>Proteomic strategy and results	2D-DIGE-LC-MS/MS	DE proteins (selective)	NA	NA	NA	NA	NA	NA	NA	>Verification and validation	NA	NA	ELISA	fibronectin-SNA and PSG-AAL	0.85	NA
8	>Paper information	26259496	Zhao C, Wang F, Wang P, Ding H, Huang X, Shi Z. Early second-trimester plasma protein profiling using multiplexed isobaric tandem mass tag (TMT) labeling predicts gestational diabetes mellitus. Acta Diabetol. 2015 Dec;52(6):1103-12. doi: 10.1007/s00592-015-0796-y. Epub 2015 Aug 11. PubMed PMID: 26259496.	Early second-trimester plasma protein profiling using multiplexed isobaric tandem mass tag (TMT) labeling predicts gestational diabetes mellitus	Acta Diabetol	2015	>Experimental design	NA	one step oral glucose tolerance test (OGTT) after 75 g glucose: GDM was diagnosed if any one glucose level was equal to or greater than fasting 5.1 mmol/l, 1 h post-load 10.0 mmol/l or 2 h post-load 8.5 mmol/l.	hypertensive disorders, history of T2D, smoking, chemical dependency, assisted reproductive technology treatment, multiple pregnancies, fetal congenital anomalies and any other confounding pathologies (including hyperthyroidism and hypothyroidism).	NA	NA	No	NA	at 24–28 weeks	GDM vs NGT	early circulating protein biomarkers	60 vs 60	pooled (20 for each subgroup)	2	peripheral plasma	at the early second trimester (16–18 weeks gestation)	albumin and immunoglobulin G were depleted usingthe Calbiochem ProteoExtractTM Albumin/ IgG Removal Kit	>Proteomic strategy and results	TMT LC-MS/MS, 6 plex	whole proteins (comprehensive)	Thermo	NA	FDR 0.01	student’s t test	p < 0.05, FC > 1.2	828	25 up, 11 down	>Verification and validation	Western blot	4/4	NA	NA	NA	NA
9	>Paper information	26945739	Liu F, Zhao C, Liu L, Ding H, Huo R, Shi Z. Peptidome profiling of umbilical cord plasma associated with gestational diabetes-induced fetal macrosomia. J Proteomics. 2016 Apr 29;139:38-44. doi: 10.1016/j.jprot.2016.03.001. Epub 2016 Mar 4. PubMed PMID: 26945739.	Peptidome profiling of umbilical cord plasma associated with gestational diabetes-induced fetal macrosomia	J Proteomics	2016	>Experimental design	the IADPSG (the International Association of Diabetes and Pregnancy Study Groups) and ADA (American Diabetes Association) recommendations	GDM was diagnosed if any measured glucose level was equal to or higher than fasting 5.1 mmol/L 1 h post load of 10.0 mmol/L, or 2 h post load of 8.5 mmol/L	hypertensive disorders, history of type 2 diabetes, smoking, chemical dependency, treatment by assisted reproductive technology, multiple pregnancies, fetal congenital anomalies, and any other confounding pathologies (including intrahepatic cholestasis of pregnancy, hyperthyroidism and hypothyroidism).	dietary control	4 cases	No	Birth weight	at 24–28 weeks	GDM with macrosomia vs NGT	peptide biomarkers for fetal outcome	30 vs 30	pooled	NA	umbilical venous plasma	during cesarean or vaginal delivery	NA	>Proteomic strategy and results	label-free LC-MS/MS	whole peptides (comprehensive)	Waters	SwissProt	manually validated	NA	p < 0.05	235 peptides	1 up, 3 down	>Verification and validation	NA	NA	NA	NA	NA	NA
10	>Paper information	26767403	Ma Y, Gao J, Yin J, Gu L, Liu X, Chen S, Huang Q, Lu H, Yang Y, Zhou H, Wang Y, Peng Y. Identification of a Novel Function of Adipocyte Plasma Membrane-Associated Protein (APMAP) in Gestational Diabetes Mellitus by Proteomic Analysis of Omental Adipose Tissue. J Proteome Res. 2016 Feb 5;15(2):628-37. doi: 10.1021/acs.jproteome.5b01030. Epub 2016 Jan 27. PubMed PMID: 26767403.	Identification of a Novel Function of Adipocyte Plasma Membrane-Associated Protein (APMAP) in Gestational Diabetes Mellitus by Proteomic Analysis of Omental Adipose Tissue	J Proteome Res	2016	>Experimental design	the International Association of the Diabetes in Pregnancy Study Group (IADPSG), 2010	NA	NA	NA	NA	maternal BMI before pregnancy, TG	NA	at 24 weeks	GDM vs NGT	key proteins for pathogenesis	6 vs 6	individualized	NA	omental adipose tissues	during caesarean deliveries	washed with ice-cold PBS three times to completely remove the blood	>Proteomic strategy and results	label-free LC-MS/MS	whole proteins (comprehensive)	Thermo	IPI	NA	student’s t test	p <0.05	3528	19 up, 47 down	>Verification and validation	Western blot, IHC, in silico verfication (the Human Protein Atlas)	1/1	NA	NA	NA	RNAi
11	>Paper information	27381806	Miao Z, Wang J, Wang F, Liu L, Ding H, Shi Z. Comparative proteomics of umbilical vein blood plasma from normal and gestational diabetes mellitus patients reveals differentially expressed proteins associated with childhood obesity. Proteomics Clin Appl. 2016 Nov;10(11):1122-1131. doi: 10.1002/prca.201600046. Epub 2016 Aug 1. PubMed PMID: 27381806.	Comparative proteomics of umbilical vein blood plasma from normal and gestational diabetes mellitus patients reveals differentially expressed proteins associated with childhood obesity	Proteomics Clin Appl	2016	>Experimental design	American Diabetes Association (ADA) criteria, 2007	glucose levels reached or exceeded two or more of the following criteria: a fasting morning plasma glucose of 95 mg/dL (5.3 mM); a 1 h postload 75 g oral glucose of 180 mg/dL (10 mM); a 2 h postload glucose of 155 mg/dL (8.6 mM); a 3 h postload glucose of 140 mg/dL (7.8 mM)	Obese parents or those suffering from hypertensive disorders or who displayed a history of type 2 diabetes were excluded, as were smokers or those with a chemical dependency, those who underwent assisted reproductive treatment or multiple pregnancies, and those who exhibited fetal congenital anomalies or any other confounding pathologies (including hyperthyroidism and hypothyroidism).	dietary control	Insulin treatment was administrated when dietary control could not achieve this goal	No	BMI	at 24–28 weeks	GDM with childhood obesity vs NGT	protein biomarkers for long-term child outcome	30 vs 30	pooled (10 for each subgroup)	NA	umbilical venous plasma	during caesarean deliveries	the Calbiochem ProteoExtract Albumin/IgG Removal Kit	>Proteomic strategy and results	TMT LC-MS/MS, 6 plex	whole proteins (comprehensive)	Thermo	NA	FDR 0.01	student’s t test	p ≤ 0.05, SD ≤ 0.7	318	12 up, 24 down	>Verification and validation	Western blot	3/3	NA	NA	NA	NA
12	>Paper information	27419900	Roverso M, Brioschi M, Banfi C, Visentin S, Burlina S, Seraglia R, Traldi P, Lapolla A. A preliminary study on human placental tissue impaired by gestational diabetes: a comparison of gel-based versus gel-free proteomics approaches. Eur J Mass Spectrom (Chichester). 2016;22(2):71-82. doi: 10.1255/ejms.1412. PubMed PMID: 27419900.	A preliminary study on human placental tissue impaired by gestational diabetes: a comparison of gel-based versus gel-free proteomics approaches	Eur J Mass Spectrom (Chichester)	2016	>Experimental design	the International Association of the Diabetes in Pregnancy Study Group (IADPSG), 2010	oral glucose tolerance test, 75 g	Cases with a high risk for GDM, that is, pregnant women with body mass index (BMI) >30, previous GDM, impaired glucose tolerance or overt diabetes.	individualized medical nutrition therapy	No	No	No	at 24–28 weeks	GDM vs NGT	tissue protein biomarkers	6 vs 6	pooled	3	placental villi	after delivery	extensively washed to remove excess blood	>Proteomic strategy and results	2DE-LC-MS/MS, MALDI-MS, MALDI-MS/MS; Label-free LC-MS	DE proteins (selective); whole proteins (comprehensive)	Waters	UniProt	NA	variance (ANOVA)	p < 0.05; FC > 1.2	NA; 159	13 up, 16 down; 10 up, 9 down	>Verification and validation	NA	NA	NA	NA	NA	NA
13	>Paper information	31448371	Ramachandrarao SP, Hamlin AA, Awdishu L, et al. Proteomic analyses of Urine Exosomes reveal New Biomarkers of Diabetes in Pregnancy. Madridge J Diabetes. 2016;1(1):11‐22. doi:10.18689/mjd-1000103	Proteomic Analyses of Urine Exosomes Reveal New Biomarkers of Diabetes in Pregnancy	Madridge J Diabetes	2016	>Experimental design	the California Sweet Success Program	a first trimester HbA1c between 5.7–6.4% (39–46 mmol/mol), a fasting plasma glucose between 92–126 mg/dL, or a second trimester two hour glucose tolerance test with a fasting plasma glucose of greater than or equal to 92 mg/dL, one hour greater than or equal to 180 mg/dL, or a two hour plasma glucose greater than or equal to153 mg/dL	NA	NA	NA	Ethnicity / Pre-eclampsia	No	at first or second trimester	GDM vs NGT	early non-invasive protein biomarkers	8 GDM, 10 CTRL	NA	NA	urine exosomes	at 20–36 weeks	in-house protocol for exosome preparation	>Proteomic strategy and results	label-free LC-MS/MS	whole proteins (comprehensive)	NA	NA	NA	Negative Binomial Distribution	FDR<10%	645 CTRL proteins, 855 GDM proteins	70 (CTRL vs GDM)	>Verification and validation	Western blot	1/1	NA	NA	NA	NA
14	>Paper information	28220636	Zhao D, Shen L, Wei Y, Xie J, Chen S, Liang Y, Chen Y, Wu H. Identification of candidate biomarkers for the prediction of gestational diabetes mellitus in the early stages of pregnancy using iTRAQ quantitative proteomics. Proteomics Clin Appl. 2017 Jul;11(7-8). doi: 10.1002/prca.201600152. Epub 2017 Apr 24. PubMed PMID: 28220636.	Identification of candidate biomarkers for the prediction of gestational diabetes mellitus in the early stages of pregnancy using iTRAQ quantitative proteomics	Proteomics Clin Appl	2017	>Experimental design	the International Association of the Diabetes in Pregnancy Study Group (IADPSG), 2010	oral glucose tolerance test, 75 g	pregestational diabetes mellitus, preeclampsia or gestational/chronic hypertension, fetal congenital anomaly, multiple pregnancies, and inflammatory, autoimmune or blood coagulation disorders	*all case participants were not taking any medication	NA	No	NA	at 24–28 weeks	GDM vs NGT	early circulating protein biomarkers	10 vs 10	pooled	2	peripheral serum	at 12–16 weeks	used Bio-Rad ProteoMiner enrichment kit to enrich medium and low-abundant plasma proteins	>Proteomic strategy and results	iTRAQ LC-MS/MS, 2-plex	whole proteins (comprehensive)	AB SCIEX	UniProt	FDR 0.01	NA	p < 0.05, FC > 1.5	362	19 up, 14 down	>Verification and validation	NA	NA	ELISA	APOE, F9, FGA, and IGFBP5	0.985	NA
15	>Paper information	29760307	Guo Y, Han Z, Guo L, Liu Y, Li G, Li H, Zhang J, Bai L, Wu H, Chen B. Identification of urinary biomarkers for the prediction of gestational diabetes mellitus in early second trimester of young gravidae based on iTRAQ quantitative proteomics. Endocr J. 2018 Jul 28;65(7):727-735. doi: 10.1507/endocrj.EJ17-0471. Epub 2018 May 12. PubMed PMID: 29760307.	Identification of urinary biomarkers for the prediction of gestational diabetes mellitus in early second trimester of young gravidae based on iTRAQ quantitative proteomics	Endocr J	2018	>Experimental design	the International Association of the Diabetes in Pregnancy Study Group (IADPSG)	oral glucose tolerance test, 75 g: diagnosed with any one of the following three items: FPG ≧5.1 mmol/L, 1 h post-load glucose ≧10.0 mmol/L and 2 h post-load glucose ≧8.5 mmol/L	history of Type 2 Diabetes (T2D) and hypertension, Chronic hepatitis, nephritis, thyroid disease (including hyperthyroidism and hypothyroidism), endocrine metabolic disease and autoimmune disease, blood diseases, malignant tumors and other chronic diseases. Patients who smoked, had chemical dependency, multiple pregnant women and fetal congenital anomalies were also excluded.	NA	NA	No	NA	at 24–28 weeks	GDM vs NGT	early non-invasive protein biomarkers	16 vs 16	pooled	3	urine	at the early second trimester (15 to 20 weeks of gestation)	NA	>Proteomic strategy and results	iTRAQ LC-MS/MS, 6-plex labeling	whole proteins (comprehensive)	Thermo	UniProt	FDR 0.01	NA	FC ≧1.2 or ≦0.83 and p < 0.05	1901	83 up, 36 down	>Verification and validation	NA	NA	ELISA	CD59 and IL1RA	0.906	NA
16	>Paper information	30200149	Liao Y, Xu GF, Jiang Y, Zhu H, Sun LJ, Peng R, Luo Q. Comparative proteomic analysis of maternal peripheral plasma and umbilical venous plasma from normal and gestational diabetes mellitus pregnancies. Medicine (Baltimore). 2018 Sep;97(36):e12232. doi: 10.1097/MD.0000000000012232. PubMed PMID: 30200149; PubMed Central PMCID: PMC6133416.	Comparative proteomic analysis of maternal peripheral plasma and umbilical venous plasma from normal and gestational diabetes mellitus pregnancies	Medicine (Baltimore)	2018	>Experimental design	the International Association of the Diabetes in Pregnancy Study Group (IADPSG), 2010	oral glucose tolerance test, 75 g: ≥ 5.1mmol/L (0 h); 10.0mmol/L (1 h); 8.5mmol/L (2 h)	pre-gestational diabetes, pregnancy-induced hypertension, assisted reproductive treatment-related pregnancy, multiple pregnancies, hyperthyroidism, hypothyroidism, and major fetal malformation	controlled diet to maintain a fasting plasma glucose level below 5.1mmol/L and a 2-hour postprandial level below 6.7mmol/L	Insulin treatment was administrated only in cases when dietary control alone failed to maintain the above 2 levels	HDL, LDL	No	at 24–28 weeks	GDM vs NGT	key proteins for pathogenesis	4 vs 4	individualized	NA	peripheral plasma; umbilical venous plasma	peripheral blood: at admission (about 1 day to 0 week before delivery); umbilical venous blood: during labor or cesarean section	the highly abundant proteins were depleted with ProteoMiner TM Kits	>Proteomic strategy and results	iTRAQ LC-MS/MS, 8-plex	whole proteins (comprehensive)	AB SCIEX	NA	NA	student’s t test	FC >1.2, P < 0.05	523; 780	19 up, 15 down; 29 up, 69 down	>Verification and validation	NA	NA	ELISA	CETP	NA	NA
17	>Paper information	30404616	Sun X, Qu T, He X, Yang X, Guo N, Mao Y, Xu X, Sun X, Zhang X, Wang W. Screening of differentially expressed proteins from syncytiotrophoblast for severe early-onset preeclampsia in women with gestational diabetes mellitus using tandem mass tag quantitative proteomics. BMC Pregnancy Childbirth. 2018 Nov 7;18(1):437. doi: 10.1186/s12884-018-2066-9. PubMed PMID: 30404616; PubMed Central PMCID: PMC6…	Screening of differentially expressed proteins from syncytiotrophoblast for severe early-onset preeclampsia in women with gestational diabetes mellitus using tandem mass tag quantitative proteomics	BMC Pregnancy Childbirth	2018	>Experimental design	NA	a 75-g oral glucose tolerance test (OGTT)(fasting ≥ 5.1 mmol/L, 2 h ≥ 8.5 mmol/L)	NA	treated with diet	without insulin intervention	GA at delivery	NA	at 24–28 weeks	GDM vs GDM-PE	protein biomarkers for GDM associated complication	9 vs 9	pooled (3 for each label)	NA	syncytiotrophoblast	after delivery	NA	>Proteomic strategy and results	TMT LC-MS/MS, 6 plex	whole proteins (comprehensive)	Thermo	NA	FDR 0.01	student’s t test	p < 0.05	4140	11 up, 12 down (in GDM-PE)	>Verification and validation	Western blot	2/2	NA	NA	NA	NA
18	>Paper information	30536821	Jayabalan N, Lai A, Nair S, Guanzon D, Scholz-Romero K, Palma C, McIntyre HD, Lappas M, Salomon C. Quantitative Proteomics by SWATH-MS Suggest an Association Between Circulating Exosomes and Maternal Metabolic Changes in Gestational Diabetes Mellitus. Proteomics. 2019 Jan;19(1-2):e1800164. doi: 10.1002/pmic.201800164. PubMed PMID: 30536821.	Quantitative Proteomics by SWATH-MS Suggest an Association Between Circulating Exosomes and Maternal Metabolic Changes in Gestational Diabetes Mellitus	Proteomics	2019	>Experimental design	According to ADIPS (Australasian Diabetes in Pregnancy Society) and WHO recommendations	NA	NA	NA	NA	No	No	at 24–28 weeks	GDM vs NGT	key exosome proteins for pathogenesis	11 vs 11	individualized	NA	peripheral plasma exosomes	at 22 and 28 weeks	Isolation and Characterization of Exosomes	>Proteomic strategy and results	SWATH-MS	whole proteins (comprehensive)	AB SCIEX	SwissProt	FDR 0.01	student’s t test	p < 0.05	415	21 up,35 down	>Verification and validation	NA	NA	ELISA	PAPP-A and CAMK2β	NA	NA
19	>Paper information	30917176	Ravnsborg T, Svaneklink S, Andersen LLT, Larsen MR, Jensen DM, Overgaard M. First-trimester proteomic profiling identifies novel predictors of gestational diabetes mellitus. PLoS One. 2019 Mar 27;14(3):e0214457. doi: 10.1371/journal.pone.0214457. eCollection 2019. PubMed PMID: 30917176; PubMed Central PMCID: PMC6436752.	First-trimester proteomic profiling identifies novel predictors of gestational diabetes mellitus	PLoS One	2019	>Experimental design	the Danish GDM screening guidelines	NA	NA	NA	NA	Family history of diabetes, Previous GDM, GA at delivery	Weight, Length and Abdominal Circumference	NA	GDM vs NGT	early circulating protein biomarkers	30 vs 30	individualized	NA	peripheral serum	at the first-trimester (week 8 + 3 days and week 13 + 6 days)	Agilent Human 14 Multiple Affinity Removal Spin Cartridge	>Proteomic strategy and results	TMT LC-MS/MS, 10 plex	whole proteins (comprehensive)	Thermo	NA	FDR 0.01;mascot score 22	Mann-Whitney U test	p < 0.05	548	11 up, 14 down	>Verification and validation	NA	NA	MRM	vitronectin + Family history of diabetes + Maternal age	0.806	NA
20	>Paper information	31162828	Shen L, Zhao D, Chen Y, et al. Comparative Proteomics Analysis of Serum Proteins in Gestational Diabetes during Early and Middle Stages of Pregnancy. Proteomics Clin Appl. 2019;13(5):e1800060. doi:10.1002/prca.201800060	Comparative Proteomics Analysis of Serum Proteins in Gestational Diabetes during Early and Middle Stages of Pregnancy	Proteomics Clin Appl	2019	>Experimental design	the IADPSG criteria	75 g oral glucose tolerance test	NA	NA	NA	No	NA	at 24–28 weeks	GDM vs NGT	circulating protein biomarkers	30 vs 30	pooled (10 for each group)	2	peripheral serum	12–16 weeks / 24–28 weeks	processed using ProteoMiner kit	>Proteomic strategy and results	iTRAQ LC-MS/MS, 8-plex	whole proteins (comprehensive)	AB SCIEX	UniProt	95% confidence level	NA	FC 1.5	432	31 (12-16 weeks); 27 (24-28 weeks)	>Verification and validation	NA	NA	ELISA	APOE, C5, FGA, and PON1	NA	NA
21	>Paper information	32111749	Mavreli D, Evangelinakis N, Papantoniou N, Kolialexi A. Quantitative Comparative Proteomics Reveals Candidate Biomarkers for the Early Prediction of Gestational Diabetes Mellitus: A Preliminary Study. In Vivo. 2020;34(2):517‐525. doi:10.21873/invivo.11803	Quantitative Comparative Proteomics Reveals Candidate Biomarkers for the Early Prediction of Gestational Diabetes Mellitus: A Preliminary Study	In Vivo	2020	>Experimental design	the guidelines of the American College of Obstetricians and Gynecologists	a fasting morning plasma glucose of 92 mg/dl (5.1 mM); a 1 h post-load 75 g oral glucose of 180 mg/dl (10 mM); a 2 h post-load glucose of 153 mg/dl (8.2 mM)	NA	NA	NA	No	NA	at 24–28 weeks	GDM vs NGT	early circulating protein biomarkers	5 vs 5	individualized	NA	peripheral plasma	at the first-trimester (week 11-13)	human plasma was depleted of abundant proteins (albumin and antibody components) using the Pierce (TM) Top 2 Abundant Protein Depletion Spin Columns	>Proteomic strategy and results	TMT LC-MS/MS, 10 plex	whole proteins (comprehensive)	Thermo	UniProt	FDR 0.01	NA	FC > 1.5 or < 0.83	NA	198 up, 40 down	>Verification and validation	NA	NA	ELISA	TSP-4 or CNDP1	0.94 or 0.98	NA

## Sheet: Abbreviations
Abbreviation	Full description
NA	Not Described Or Not Avaliable
2DE	Two-Dimensional Gel Electrophoresis
ACOG	American College Of Obstetricians And Gynecologists
ADA	American Diabetes Association
ADIPS	Australasian Diabetes In Pregnancy Society
ANOVA	Analysis Of Variance
AUC	Area Under The Curve
BMI	Body Mass Index
DE	Differentially Expressed
DIGE	Difference Gel Electrophoresis
ELISA	Enzyme-Linked Immuno Sorbent Assay
FC	Fold Change
FDR	False Discovery Rate
GA	Gestational Age
GDM	Gestational Diabetes Mellitus
HDL	High Density Lipoprotein
IADPSG	The International Association Of Diabetes And Pregnancy Study Groups
IHC	Immunohistochemistry
IPI	International Protein Index
iTRAQ	Isobaric Tags For Relative And Absolute Quantitation
LC-MS/MS	Liquid Chromatography Tandem Mass Spectrometry
LDL	Low Density Lipoprotein
MALDI	Matrix-Assisted Laser Desorption/Ionization
MRM	Multiple Reaction Monitoring
MS	Mass Spectrometry
NCBI	National Center Of Biotechnology Information
NGT	Normal Glucose Tolerance
OGTT	Glucose Tolerance Test
O-PLS-DA	Orthogonal Signal Corrected Partial Least-Squares Discriminant
PCR	Polymerase Chain Reaction
PE	Pre-Eelampsia
RNAi	RNA Interference
SELDI	Surface-Enhanced Laser Desorption/Ionization
SWATH	Sequential Window Acquisition Of All Theoretical Mass Spectra
TG	Triglyceride
TMT	Tandem Mass Tag
TOF	Time-Of-Flight
UniProt	The Universal Protein Knowledgebase
WCX	Weak Cation Exchange
WHO	World Health Organization
