# Supplementary material for: A Critical Review of Proteomic Studies in Gestational Diabetes Mellitus
Source: J Diabetes Res. 2020 Jul 14;2020:6450352. doi: 10.1155/2020/6450352 (PMC7381988; doi:10.1155/2020/6450352)
Supplement: Supplementary Materials — Supplement Data 1: the detailed information for the reviewed literatures. Supplement Data 2: list of the integrated differentially expressed proteins. Supplement Data 3: list of enriched pathways in different sample groups. Supplement Data 4: list of enriched pathways in different sampling time. [file 6450352.f1.zip › Supplement Data 2.xlsx]

## Sheet: combined DE proteins
PMID	Comparison	Sampling time	Sample source	Method	Profiling (proteins or peptides)	Protein accession	High expression	Entry name	Protein names	Gene names	Ensembl Gene ID	Entrez Gene ID
22101237	GDM vs NGT	at the early second trimester (16-20 weeks)	peripheral plasma	SELDI-TOF	DE proteins (selective)	P02656	GDM	APOC3_HUMAN	Apolipoprotein C-III (Apo-CIII) (ApoC-III) (Apolipoprotein C3)	APOC3	ENSG00000110245	345
22101237	GDM vs NGT	at the early second trimester (16-20 weeks)	peripheral plasma	SELDI-TOF	DE proteins (selective)	P02652	NGT	APOA2_HUMAN	Apolipoprotein A-II (Apo-AII) (ApoA-II) (Apolipoprotein A2) [Cleaved into: Proapolipoprotein A-II (ProapoA-II); Truncated apolipoprotein A-II (Apolipoprotein A-II(1-76))]	APOA2	ENSG00000158874	336
22970290	GDM vs NGT	after delivery	placental villi	2DE-MALDI-TOF/TOF	DE proteins (selective)	P62879	GDM	GBB2_HUMAN	Guanine nucleotide-binding protein G(I)/G(S)/G(T) subunit beta-2 (G protein subunit beta-2) (Transducin beta chain 2)	GNB2	ENSG00000172354	2783
22970290	GDM vs NGT	after delivery	placental villi	2DE-MALDI-TOF/TOF	DE proteins (selective)	O00487	GDM	PSDE_HUMAN	26S proteasome non-ATPase regulatory subunit 14 (EC 3.4.19.-) (26S proteasome regulatory subunit RPN11) (26S proteasome-associated PAD1 homolog 1)	PSMD14 POH1	ENSG00000115233	10213
22970290	GDM vs NGT	after delivery	placental villi	2DE-MALDI-TOF/TOF	DE proteins (selective)	P08758	GDM	ANXA5_HUMAN	Annexin A5 (Anchorin CII) (Annexin V) (Annexin-5) (Calphobindin I) (CBP-I) (Endonexin II) (Lipocortin V) (Placental anticoagulant protein 4) (PP4) (Placental anticoagulant protein I) (PAP-I) (Thromboplastin inhibitor) (Vascular anticoagulant-alpha) (VAC-alpha)	ANXA5 ANX5 ENX2 PP4	ENSG00000164111	308
22970290	GDM vs NGT	after delivery	placental villi	2DE-MALDI-TOF/TOF	DE proteins (selective)	P09525	GDM	ANXA4_HUMAN	Annexin A4 (35-beta calcimedin) (Annexin IV) (Annexin-4) (Carbohydrate-binding protein p33/p41) (Chromobindin-4) (Endonexin I) (Lipocortin IV) (P32.5) (PP4-X) (Placental anticoagulant protein II) (PAP-II) (Protein II)	ANXA4 ANX4	ENSG00000196975	307
22970290	GDM vs NGT	after delivery	placental villi	2DE-MALDI-TOF/TOF	DE proteins (selective)	P63104	GDM	1433Z_HUMAN	14-3-3 protein zeta/delta (Protein kinase C inhibitor protein 1) (KCIP-1)	YWHAZ	ENSG00000164924	7534
22970290	GDM vs NGT	after delivery	placental villi	2DE-MALDI-TOF/TOF	DE proteins (selective)	P41250	GDM	GARS_HUMAN	Glycine--tRNA ligase (EC 6.1.1.14) (Diadenosine tetraphosphate synthetase) (Ap4A synthetase) (EC 2.7.7.-) (Glycyl-tRNA synthetase) (GlyRS)	GARS	ENSG00000106105	2617
22970290	GDM vs NGT	after delivery	placental villi	2DE-MALDI-TOF/TOF	DE proteins (selective)	P24844	GDM	MYL9_HUMAN	Myosin regulatory light polypeptide 9 (20 kDa myosin light chain) (LC20) (MLC-2C) (Myosin RLC) (Myosin regulatory light chain 2, smooth muscle isoform) (Myosin regulatory light chain 9) (Myosin regulatory light chain MRLC1)	MYL9 MLC2 MRLC1 MYRL2	ENSG00000101335	10398
22970290	GDM vs NGT	after delivery	placental villi	2DE-MALDI-TOF/TOF	DE proteins (selective)	P07355	GDM	ANXA2_HUMAN	Annexin A2 (Annexin II) (Annexin-2) (Calpactin I heavy chain) (Calpactin-1 heavy chain) (Chromobindin-8) (Lipocortin II) (Placental anticoagulant protein IV) (PAP-IV) (Protein I) (p36)	ANXA2 ANX2 ANX2L4 CAL1H LPC2D	ENSG00000182718	302
22970290	GDM vs NGT	after delivery	placental villi	2DE-MALDI-TOF/TOF	DE proteins (selective)	P07954	GDM	FUMH_HUMAN	Fumarate hydratase, mitochondrial (Fumarase) (HsFH) (EC 4.2.1.2)	FH	ENSG00000091483	2271
22970290	GDM vs NGT	after delivery	placental villi	2DE-MALDI-TOF/TOF	DE proteins (selective)	P23381	NGT	SYWC_HUMAN	Tryptophan--tRNA ligase, cytoplasmic (EC 6.1.1.2) (Interferon-induced protein 53) (IFP53) (Tryptophanyl-tRNA synthetase) (TrpRS) (hWRS) [Cleaved into: T1-TrpRS; T2-TrpRS]	WARS IFI53 WRS	ENSG00000140105	7453
22970290	GDM vs NGT	after delivery	placental villi	2DE-MALDI-TOF/TOF	DE proteins (selective)	P02675	NGT	FIBB_HUMAN	Fibrinogen beta chain [Cleaved into: Fibrinopeptide B; Fibrinogen beta chain]	FGB	ENSG00000171564	2244
22970290	GDM vs NGT	after delivery	placental villi	2DE-MALDI-TOF/TOF	DE proteins (selective)	P02671	NGT	FIBA_HUMAN	Fibrinogen alpha chain [Cleaved into: Fibrinopeptide A; Fibrinogen alpha chain]	FGA	ENSG00000171560	2243
22970290	GDM vs NGT	after delivery	placental villi	2DE-MALDI-TOF/TOF	DE proteins (selective)	P62834	NGT	RAP1A_HUMAN	Ras-related protein Rap-1A (C21KG) (G-22K) (GTP-binding protein smg p21A) (Ras-related protein Krev-1)	RAP1A KREV1	ENSG00000116473	5906
25338220	GDM vs NGT	within the first and third day of life postpartum	colostrum whey	label-free LC-MS/MS	whole proteins (comprehensive)	P05090	GDM	APOD_HUMAN	Apolipoprotein D (Apo-D) (ApoD)	APOD	ENSG00000189058	347
25338220	GDM vs NGT	within the first and third day of life postpartum	colostrum whey	label-free LC-MS/MS	whole proteins (comprehensive)	P06331	GDM	HV434_HUMAN	Immunoglobulin heavy variable 4-34 (Ig heavy chain V-II region ARH-77)	IGHV4-34	ENSG00000276491
25338220	GDM vs NGT	within the first and third day of life postpartum	colostrum whey	label-free LC-MS/MS	whole proteins (comprehensive)	Q16651	GDM	PRSS8_HUMAN	Prostasin (EC 3.4.21.-) (Channel-activating protease 1) (CAP1) (Serine protease 8) [Cleaved into: Prostasin light chain; Prostasin heavy chain]	PRSS8	ENSG00000052344	5652
25338220	GDM vs NGT	within the first and third day of life postpartum	colostrum whey	label-free LC-MS/MS	whole proteins (comprehensive)	P02765	NGT	FETUA_HUMAN	Alpha-2-HS-glycoprotein (Alpha-2-Z-globulin) (Ba-alpha-2-glycoprotein) (Fetuin-A) [Cleaved into: Alpha-2-HS-glycoprotein chain A; Alpha-2-HS-glycoprotein chain B]	AHSG FETUA PRO2743	ENSG00000145192	197
25338220	GDM vs NGT	within the first and third day of life postpartum	colostrum whey	label-free LC-MS/MS	whole proteins (comprehensive)	P02647	NGT	APOA1_HUMAN	Apolipoprotein A-I (Apo-AI) (ApoA-I) (Apolipoprotein A1) [Cleaved into: Proapolipoprotein A-I (ProapoA-I); Truncated apolipoprotein A-I (Apolipoprotein A-I(1-242))]	APOA1	ENSG00000118137	335
25338220	GDM vs NGT	within the first and third day of life postpartum	colostrum whey	label-free LC-MS/MS	whole proteins (comprehensive)	P02649	NGT	APOE_HUMAN	Apolipoprotein E (Apo-E)	APOE	ENSG00000130203	348
25338220	GDM vs NGT	within the first and third day of life postpartum	colostrum whey	label-free LC-MS/MS	whole proteins (comprehensive)	P63104	NGT	1433Z_HUMAN	14-3-3 protein zeta/delta (Protein kinase C inhibitor protein 1) (KCIP-1)	YWHAZ	ENSG00000164924	7534
25338220	GDM vs NGT	within the first and third day of life postpartum	colostrum whey	label-free LC-MS/MS	whole proteins (comprehensive)	P07237	NGT	PDIA1_HUMAN	Protein disulfide-isomerase (PDI) (EC 5.3.4.1) (Cellular thyroid hormone-binding protein) (Prolyl 4-hydroxylase subunit beta) (p55)	P4HB ERBA2L PDI PDIA1 PO4DB	ENSG00000185624	5034
25338220	GDM vs NGT	within the first and third day of life postpartum	colostrum whey	label-free LC-MS/MS	whole proteins (comprehensive)	Q99497	NGT	PARK7_HUMAN	Protein/nucleic acid deglycase DJ-1 (EC 3.1.2.-) (EC 3.5.1.-) (EC 3.5.1.124) (Maillard deglycase) (Oncogene DJ1) (Parkinson disease protein 7) (Parkinsonism-associated deglycase) (Protein DJ-1) (DJ-1)	PARK7	ENSG00000116288	11315
25338220	GDM vs NGT	within the first and third day of life postpartum	colostrum whey	label-free LC-MS/MS	whole proteins (comprehensive)	P58499	NGT	FAM3B_HUMAN	Protein FAM3B (Cytokine-like protein 2-21) (Pancreatic-derived factor) (PANDER)	FAM3B C21orf11 C21orf76 PRED44 UNQ320/PRO365	ENSG00000183844	54097
25593844	GDM vs NGT	within the second and third trimesters	peripheral serum	2D-DIGE-LC-MS/MS	DE proteins (selective)	P02751	GDM	FINC_HUMAN	Fibronectin (FN) (Cold-insoluble globulin) (CIG) [Cleaved into: Anastellin; Ugl-Y1; Ugl-Y2; Ugl-Y3]	FN1 FN	ENSG00000115414	2335
25593844	GDM vs NGT	within the second and third trimesters	peripheral serum	2D-DIGE-LC-MS/MS	DE proteins (selective)	P11464	GDM	PSG1_HUMAN	Pregnancy-specific beta-1-glycoprotein 1	PSG1 B1G1 PSBG1 PSGGA	ENSG00000231924	5669
26090425	GDM vs NGT	at 24 weeks	peripheral serum	MALDI-TOF MS	DE peptides (selective)	P10909	NGT	CLUS_HUMAN	Clusterin (Aging-associated gene 4 protein) (Apolipoprotein J) (Apo-J) (Complement cytolysis inhibitor) (CLI) (Complement-associated protein SP-40,40) (Ku70-binding protein 1) (NA1/NA2) (Sulfated glycoprotein 2) (SGP-2) (Testosterone-repressed prostate message 2) (TRPM-2) [Cleaved into: Clusterin beta chain (ApoJalpha) (Complement cytolysis inhibitor a chain); Clusterin alpha chain (ApoJbeta) (Co…	CLU APOJ CLI KUB1 AAG4	ENSG00000120885	1191
26090425	GDM vs NGT	at 24 weeks	peripheral serum	MALDI-TOF MS	DE peptides (selective)	P02655	NGT	APOC2_HUMAN	Apolipoprotein C-II (Apo-CII) (ApoC-II) (Apolipoprotein C2) [Cleaved into: Proapolipoprotein C-II (ProapoC-II)]	APOC2 APC2	ENSG00000234906	344
26090425	GDM vs NGT	at 24 weeks	peripheral serum	MALDI-TOF MS	DE peptides (selective)	P02671	NGT	FIBA_HUMAN	Fibrinogen alpha chain [Cleaved into: Fibrinopeptide A; Fibrinogen alpha chain]	FGA	ENSG00000171560	2243
26259496	GDM vs NGT	at the early second trimester (16–18 weeks gestation)	peripheral plasma	TMT LC-MS/MS, 6 plex	whole proteins (comprehensive)	Q5NV84	NGT	Q5NV84_HUMAN	V1-3 protein (Fragment)	V1-3
26259496	GDM vs NGT	at the early second trimester (16–18 weeks gestation)	peripheral plasma	TMT LC-MS/MS, 6 plex	whole proteins (comprehensive)	Q6P520	NGT	Q6P520_HUMAN	Pregnancy specific beta-1-glycoprotein 4	PSG4		5672
26259496	GDM vs NGT	at the early second trimester (16–18 weeks gestation)	peripheral plasma	TMT LC-MS/MS, 6 plex	whole proteins (comprehensive)	O75636	NGT	FCN3_HUMAN	Ficolin-3 (Collagen/fibrinogen domain-containing lectin 3 p35) (Collagen/fibrinogen domain-containing protein 3) (Hakata antigen)	FCN3 FCNH HAKA1	ENSG00000142748	8547
26259496	GDM vs NGT	at the early second trimester (16–18 weeks gestation)	peripheral plasma	TMT LC-MS/MS, 6 plex	whole proteins (comprehensive)	Q13219	NGT	PAPP1_HUMAN	Pappalysin-1 (EC 3.4.24.79) (Insulin-like growth factor-dependent IGF-binding protein 4 protease) (IGF-dependent IGFBP-4 protease) (IGFBP-4ase) (Pregnancy-associated plasma protein A) (PAPP-A)	PAPPA	ENSG00000182752	5069
26259496	GDM vs NGT	at the early second trimester (16–18 weeks gestation)	peripheral plasma	TMT LC-MS/MS, 6 plex	whole proteins (comprehensive)	B7Z4R3	NGT	B7Z4R3_HUMAN	cDNA FLJ50585, highly similar to T-complex protein 1 subunit beta
26259496	GDM vs NGT	at the early second trimester (16–18 weeks gestation)	peripheral plasma	TMT LC-MS/MS, 6 plex	whole proteins (comprehensive)	Q86TT1	NGT	Q86TT1_HUMAN	Full-length cDNA clone CS0DD006YL02 of Neuroblastoma of Homo sapiens (human)
26259496	GDM vs NGT	at the early second trimester (16–18 weeks gestation)	peripheral plasma	TMT LC-MS/MS, 6 plex	whole proteins (comprehensive)	P04278	NGT	SHBG_HUMAN	Sex hormone-binding globulin (SHBG) (Sex steroid-binding protein) (SBP) (Testis-specific androgen-binding protein) (ABP) (Testosterone-estradiol-binding globulin) (TeBG) (Testosterone-estrogen-binding globulin)	SHBG	ENSG00000129214	6462
26259496	GDM vs NGT	at the early second trimester (16–18 weeks gestation)	peripheral plasma	TMT LC-MS/MS, 6 plex	whole proteins (comprehensive)	B7Z8Q2	NGT	B7Z8Q2_HUMAN	cDNA FLJ55606, highly similar to Alpha-2-HS-glycoprotein
26259496	GDM vs NGT	at the early second trimester (16–18 weeks gestation)	peripheral plasma	TMT LC-MS/MS, 6 plex	whole proteins (comprehensive)	P02753	NGT	RET4_HUMAN	Retinol-binding protein 4 (Plasma retinol-binding protein) (PRBP) (RBP) [Cleaved into: Plasma retinol-binding protein(1-182); Plasma retinol-binding protein(1-181); Plasma retinol-binding protein(1-179); Plasma retinol-binding protein(1-176)]	RBP4 PRO2222	ENSG00000138207	5950
26259496	GDM vs NGT	at the early second trimester (16–18 weeks gestation)	peripheral plasma	TMT LC-MS/MS, 6 plex	whole proteins (comprehensive)	Q13747	NGT	Q13747_HUMAN	Alpha-1 antitrypsin (Fragment)
26259496	GDM vs NGT	at the early second trimester (16–18 weeks gestation)	peripheral plasma	TMT LC-MS/MS, 6 plex	whole proteins (comprehensive)	D3DRR6	NGT	D3DRR6_HUMAN	Inter-alpha (Globulin) inhibitor H2, isoform CRA_a	ITIH2 hCG_25115
26259496	GDM vs NGT	at the early second trimester (16–18 weeks gestation)	peripheral plasma	TMT LC-MS/MS, 6 plex	whole proteins (comprehensive)	Q8N355	GDM	Q8N355_HUMAN	IGL@ protein	IGL@
26259496	GDM vs NGT	at the early second trimester (16–18 weeks gestation)	peripheral plasma	TMT LC-MS/MS, 6 plex	whole proteins (comprehensive)	P05160	GDM	F13B_HUMAN	Coagulation factor XIII B chain (Fibrin-stabilizing factor B subunit) (Protein-glutamine gamma-glutamyltransferase B chain) (Transglutaminase B chain)	F13B	ENSG00000143278	2165
26259496	GDM vs NGT	at the early second trimester (16–18 weeks gestation)	peripheral plasma	TMT LC-MS/MS, 6 plex	whole proteins (comprehensive)	Q9NPP6	GDM	Q9NPP6_HUMAN	Immunoglobulin heavy chain variant (Fragment)
26259496	GDM vs NGT	at the early second trimester (16–18 weeks gestation)	peripheral plasma	TMT LC-MS/MS, 6 plex	whole proteins (comprehensive)	P04207	GDM	KV315_HUMAN	Immunoglobulin kappa variable 3-15 (Ig kappa chain V-III region CLL) (Ig kappa chain V-III region POM)	IGKV3-15	ENSG00000282447
26259496	GDM vs NGT	at the early second trimester (16–18 weeks gestation)	peripheral plasma	TMT LC-MS/MS, 6 plex	whole proteins (comprehensive)	Q6P5S8	GDM	Q6P5S8_HUMAN	IGK@ protein	IGK@
26259496	GDM vs NGT	at the early second trimester (16–18 weeks gestation)	peripheral plasma	TMT LC-MS/MS, 6 plex	whole proteins (comprehensive)	P02671	GDM	FIBA_HUMAN	Fibrinogen alpha chain [Cleaved into: Fibrinopeptide A; Fibrinogen alpha chain]	FGA	ENSG00000171560	2243
26259496	GDM vs NGT	at the early second trimester (16–18 weeks gestation)	peripheral plasma	TMT LC-MS/MS, 6 plex	whole proteins (comprehensive)	Q5NV90	GDM	Q5NV90_HUMAN	V2-17 protein (Fragment)	V2-17
26259496	GDM vs NGT	at the early second trimester (16–18 weeks gestation)	peripheral plasma	TMT LC-MS/MS, 6 plex	whole proteins (comprehensive)	P37802	GDM	TAGL2_HUMAN	Transgelin-2 (Epididymis tissue protein Li 7e) (SM22-alpha homolog)	TAGLN2 KIAA0120 CDABP0035	ENSG00000158710	8407
26259496	GDM vs NGT	at the early second trimester (16–18 weeks gestation)	peripheral plasma	TMT LC-MS/MS, 6 plex	whole proteins (comprehensive)	Q8NEJ1	GDM	Q8NEJ1_HUMAN	Uncharacterized protein
26259496	GDM vs NGT	at the early second trimester (16–18 weeks gestation)	peripheral plasma	TMT LC-MS/MS, 6 plex	whole proteins (comprehensive)	P01608	GDM	KVD33_HUMAN	Immunoglobulin kappa variable 1D-33 (Ig kappa chain V-I region AG) (Ig kappa chain V-I region Bi) (Ig kappa chain V-I region Lay) (Ig kappa chain V-I region Ni) (Ig kappa chain V-I region Rei) (Ig kappa chain V-I region Roy) (Ig kappa chain V-I region Scw) (Ig kappa chain V-I region WAT)	IGKV1D-33	ENSG00000239975
26259496	GDM vs NGT	at the early second trimester (16–18 weeks gestation)	peripheral plasma	TMT LC-MS/MS, 6 plex	whole proteins (comprehensive)	P01597	GDM	KV139_HUMAN	Immunoglobulin kappa variable 1-39 (Ig kappa chain V-I region DEE) (Ig kappa chain V-I region Hau) (Ig kappa chain V-I region Mev) (Ig kappa chain V-I region OU) (Ig kappa chain V-I region Walker)	IGKV1-39	ENSG00000282120
26259496	GDM vs NGT	at the early second trimester (16–18 weeks gestation)	peripheral plasma	TMT LC-MS/MS, 6 plex	whole proteins (comprehensive)	B4E3S6	GDM	B4E3S6_HUMAN	cDNA FLJ58413, highly similar to Complement component C7
26259496	GDM vs NGT	at the early second trimester (16–18 weeks gestation)	peripheral plasma	TMT LC-MS/MS, 6 plex	whole proteins (comprehensive)	J3KNB4	GDM	J3KNB4_HUMAN	Cathelicidin antimicrobial peptide	CAMP hCG_18336	ENSG00000164047	820
26259496	GDM vs NGT	at the early second trimester (16–18 weeks gestation)	peripheral plasma	TMT LC-MS/MS, 6 plex	whole proteins (comprehensive)	Q7Z351	GDM	Q7Z351_HUMAN	Uncharacterized protein DKFZp686N02209	DKFZp686N02209
26259496	GDM vs NGT	at the early second trimester (16–18 weeks gestation)	peripheral plasma	TMT LC-MS/MS, 6 plex	whole proteins (comprehensive)	A2KLM6	GDM	A2KLM6_HUMAN	Deleted.
26259496	GDM vs NGT	at the early second trimester (16–18 weeks gestation)	peripheral plasma	TMT LC-MS/MS, 6 plex	whole proteins (comprehensive)	Q9UL92	GDM	Q9UL92_HUMAN	Myosin-reactive immunoglobulin heavy chain variable region (Fragment)
26259496	GDM vs NGT	at the early second trimester (16–18 weeks gestation)	peripheral plasma	TMT LC-MS/MS, 6 plex	whole proteins (comprehensive)	Q96K68	GDM	Q96K68_HUMAN	cDNA FLJ14473 fis, clone MAMMA1001080, highly similar to Homo sapiens SNC73 protein (SNC73) mRNA
26259496	GDM vs NGT	at the early second trimester (16–18 weeks gestation)	peripheral plasma	TMT LC-MS/MS, 6 plex	whole proteins (comprehensive)	P02787	GDM	TRFE_HUMAN	Serotransferrin (Transferrin) (Beta-1 metal-binding globulin) (Siderophilin)	TF PRO1400	ENSG00000091513	7018
26259496	GDM vs NGT	at the early second trimester (16–18 weeks gestation)	peripheral plasma	TMT LC-MS/MS, 6 plex	whole proteins (comprehensive)	Q9UL95	GDM	Q9UL95_HUMAN	Myosin-reactive immunoglobulin heavy chain variable region (Fragment)
26259496	GDM vs NGT	at the early second trimester (16–18 weeks gestation)	peripheral plasma	TMT LC-MS/MS, 6 plex	whole proteins (comprehensive)	P01824	GDM	HV439_HUMAN	Immunoglobulin heavy variable 4-39 (Ig heavy chain V-II region WAH)	IGHV4-39	ENSG00000282579
26259496	GDM vs NGT	at the early second trimester (16–18 weeks gestation)	peripheral plasma	TMT LC-MS/MS, 6 plex	whole proteins (comprehensive)	Q6N094	GDM	Q6N094_HUMAN	Uncharacterized protein DKFZp686O01196	DKFZp686O01196
26259496	GDM vs NGT	at the early second trimester (16–18 weeks gestation)	peripheral plasma	TMT LC-MS/MS, 6 plex	whole proteins (comprehensive)	A2J1M8	GDM	A2J1M8_HUMAN	Rheumatoid factor RF-IP12 (Rheumatoid factor RF-IP13) (Fragment)
26259496	GDM vs NGT	at the early second trimester (16–18 weeks gestation)	peripheral plasma	TMT LC-MS/MS, 6 plex	whole proteins (comprehensive)	P04438	GDM	HV270_HUMAN	Immunoglobulin heavy variable 2-70 (Ig heavy chain V-II region COR) (Ig heavy chain V-II region DAW) (Ig heavy chain V-II region OU) (Ig heavy chain V-II region SESS)	IGHV2-70	ENSG00000274576
26259496	GDM vs NGT	at the early second trimester (16–18 weeks gestation)	peripheral plasma	TMT LC-MS/MS, 6 plex	whole proteins (comprehensive)	Q9UL82	GDM	Q9UL82_HUMAN	Myosin-reactive immunoglobulin light chain variable region (Fragment)
26259496	GDM vs NGT	at the early second trimester (16–18 weeks gestation)	peripheral plasma	TMT LC-MS/MS, 6 plex	whole proteins (comprehensive)	P02741	GDM	CRP_HUMAN	C-reactive protein [Cleaved into: C-reactive protein(1-205)]	CRP PTX1	ENSG00000132693	1401
26767403	GDM vs NGT	during caesarean deliveries	omental adipose tissues	label-free LC-MS/MS	whole proteins (comprehensive)	P35270	GDM	SPRE_HUMAN	Sepiapterin reductase (SPR) (EC 1.1.1.153)	SPR	ENSG00000116096	6697
26767403	GDM vs NGT	during caesarean deliveries	omental adipose tissues	label-free LC-MS/MS	whole proteins (comprehensive)	P05106	GDM	ITB3_HUMAN	Integrin beta-3 (Platelet membrane glycoprotein IIIa) (GPIIIa) (CD antigen CD61)	ITGB3 GP3A	ENSG00000259207	3690
26767403	GDM vs NGT	during caesarean deliveries	omental adipose tissues	label-free LC-MS/MS	whole proteins (comprehensive)	O75116	GDM	ROCK2_HUMAN	Rho-associated protein kinase 2 (EC 2.7.11.1) (Rho kinase 2) (Rho-associated, coiled-coil-containing protein kinase 2) (Rho-associated, coiled-coil-containing protein kinase II) (ROCK-II) (p164 ROCK-2)	ROCK2 KIAA0619	ENSG00000134318	9475
26767403	GDM vs NGT	during caesarean deliveries	omental adipose tissues	label-free LC-MS/MS	whole proteins (comprehensive)	Q16873	GDM	LTC4S_HUMAN	Leukotriene C4 synthase (LTC4 synthase) (EC 4.4.1.20) (Leukotriene-C(4) synthase)	LTC4S	ENSG00000283887	4056
26767403	GDM vs NGT	during caesarean deliveries	omental adipose tissues	label-free LC-MS/MS	whole proteins (comprehensive)	P21926	GDM	CD9_HUMAN	CD9 antigen (5H9 antigen) (Cell growth-inhibiting gene 2 protein) (Leukocyte antigen MIC3) (Motility-related protein) (MRP-1) (Tetraspanin-29) (Tspan-29) (p24) (CD antigen CD9)	CD9 MIC3 TSPAN29 GIG2	ENSG00000010278	928
26767403	GDM vs NGT	during caesarean deliveries	omental adipose tissues	label-free LC-MS/MS	whole proteins (comprehensive)	Q9P2R3	GDM	ANFY1_HUMAN	Rabankyrin-5 (Rank-5) (Ankyrin repeat and FYVE domain-containing protein 1) (Ankyrin repeats hooked to a zinc finger motif)	ANKFY1 ANKHZN KIAA1255	ENSG00000185722	51479
26767403	GDM vs NGT	during caesarean deliveries	omental adipose tissues	label-free LC-MS/MS	whole proteins (comprehensive)	Q86UX7	GDM	URP2_HUMAN	Fermitin family homolog 3 (Kindlin-3) (MIG2-like protein) (Unc-112-related protein 2)	FERMT3 KIND3 MIG2B URP2	ENSG00000149781	83706
26767403	GDM vs NGT	during caesarean deliveries	omental adipose tissues	label-free LC-MS/MS	whole proteins (comprehensive)	E9PEA4	GDM	UROM_HUMAN	Uromodulin (Tamm-Horsfall urinary glycoprotein) (THP) [Cleaved into: Uromodulin, secreted form]	UMOD	ENSG00000169344	7369
26767403	GDM vs NGT	during caesarean deliveries	omental adipose tissues	label-free LC-MS/MS	whole proteins (comprehensive)	Q13242	GDM	SRSF9_HUMAN	Serine/arginine-rich splicing factor 9 (Pre-mRNA-splicing factor SRp30C) (Splicing factor, arginine/serine-rich 9)	SRSF9 SFRS9 SRP30C	ENSG00000111786	8683
26767403	GDM vs NGT	during caesarean deliveries	omental adipose tissues	label-free LC-MS/MS	whole proteins (comprehensive)	P63218	GDM	GBG5_HUMAN	Guanine nucleotide-binding protein G(I)/G(S)/G(O) subunit gamma-5	GNG5 GNGT5	ENSG00000174021	2787
26767403	GDM vs NGT	during caesarean deliveries	omental adipose tissues	label-free LC-MS/MS	whole proteins (comprehensive)	P82979	GDM	SARNP_HUMAN	SAP domain-containing ribonucleoprotein (Cytokine-induced protein of 29 kDa) (Nuclear protein Hcc-1) (Proliferation-associated cytokine-inducible protein CIP29)	SARNP HCC1 HSPC316	ENSG00000205323	84324
26767403	GDM vs NGT	during caesarean deliveries	omental adipose tissues	label-free LC-MS/MS	whole proteins (comprehensive)	Q59EK7	GDM	Q59EK7_HUMAN	CS0DF038YO05 variant (Fragment)
26767403	GDM vs NGT	during caesarean deliveries	omental adipose tissues	label-free LC-MS/MS	whole proteins (comprehensive)	Q5HYK7	GDM	SH319_HUMAN	SH3 domain-containing protein 19 (ADAM-binding protein Eve-1) (EEN-binding protein) (EBP)	SH3D19	ENSG00000109686	152503
26767403	GDM vs NGT	during caesarean deliveries	omental adipose tissues	label-free LC-MS/MS	whole proteins (comprehensive)	Q5KU26	GDM	COL12_HUMAN	Collectin-12 (Collectin placenta protein 1) (CL-P1) (hCL-P1) (Nurse cell scavenger receptor 2) (Scavenger receptor class A member 4) (Scavenger receptor with C-type lectin)	COLEC12 CLP1 NSR2 SCARA4 SRCL	ENSG00000158270	81035
26767403	GDM vs NGT	during caesarean deliveries	omental adipose tissues	label-free LC-MS/MS	whole proteins (comprehensive)	Q8WXE1	GDM	ATRIP_HUMAN	ATR-interacting protein (ATM and Rad3-related-interacting protein)	ATRIP AGS1	ENSG00000164053	84126
26767403	GDM vs NGT	during caesarean deliveries	omental adipose tissues	label-free LC-MS/MS	whole proteins (comprehensive)	A8K7U5	GDM	A8K7U5_HUMAN	Transmembrane 9 superfamily member
26767403	GDM vs NGT	during caesarean deliveries	omental adipose tissues	label-free LC-MS/MS	whole proteins (comprehensive)	Q14019	GDM	COTL1_HUMAN	Coactosin-like protein	COTL1 CLP	ENSG00000103187	23406
26767403	GDM vs NGT	during caesarean deliveries	omental adipose tissues	label-free LC-MS/MS	whole proteins (comprehensive)	Q9Y5J5	GDM	PHLA3_HUMAN	Pleckstrin homology-like domain family A member 3 (TDAG51/Ipl homolog 1)	PHLDA3 TIH1	ENSG00000174307	23612
26767403	GDM vs NGT	during caesarean deliveries	omental adipose tissues	label-free LC-MS/MS	whole proteins (comprehensive)	Q9Y266	GDM	NUDC_HUMAN	Nuclear migration protein nudC (Nuclear distribution protein C homolog)	NUDC	ENSG00000090273	10726
26767403	GDM vs NGT	during caesarean deliveries	omental adipose tissues	label-free LC-MS/MS	whole proteins (comprehensive)	Q5VT66	NGT	MARC1_HUMAN	Mitochondrial amidoxime-reducing component 1 (mARC1) (EC 1.-.-.-) (Molybdenum cofactor sulfurase C-terminal domain-containing protein 1) (MOSC domain-containing protein 1) (Moco sulfurase C-terminal domain-containing protein 1)	MARC1 MOSC1	ENSG00000186205	64757
26767403	GDM vs NGT	during caesarean deliveries	omental adipose tissues	label-free LC-MS/MS	whole proteins (comprehensive)	Q16363	NGT	LAMA4_HUMAN	Laminin subunit alpha-4 (Laminin-14 subunit alpha) (Laminin-8 subunit alpha) (Laminin-9 subunit alpha)	LAMA4	ENSG00000112769	3910
26767403	GDM vs NGT	during caesarean deliveries	omental adipose tissues	label-free LC-MS/MS	whole proteins (comprehensive)	Q16795	NGT	NDUA9_HUMAN	NADH dehydrogenase [ubiquinone] 1 alpha subcomplex subunit 9, mitochondrial (Complex I-39kD) (CI-39kD) (NADH-ubiquinone oxidoreductase 39 kDa subunit)	NDUFA9 NDUFS2L	ENSG00000139180	4704
26767403	GDM vs NGT	during caesarean deliveries	omental adipose tissues	label-free LC-MS/MS	whole proteins (comprehensive)	Q9HDC9	NGT	APMAP_HUMAN	Adipocyte plasma membrane-associated protein (Protein BSCv)	APMAP C20orf3 UNQ1869/PRO4305	ENSG00000101474	57136
26767403	GDM vs NGT	during caesarean deliveries	omental adipose tissues	label-free LC-MS/MS	whole proteins (comprehensive)	P21397	NGT	AOFA_HUMAN	Amine oxidase [flavin-containing] A (EC 1.4.3.4) (Monoamine oxidase type A) (MAO-A)	MAOA	ENSG00000189221	4128
26767403	GDM vs NGT	during caesarean deliveries	omental adipose tissues	label-free LC-MS/MS	whole proteins (comprehensive)	E1P660	NGT	ZN207_HUMAN	BUB3-interacting and GLEBS motif-containing protein ZNF207 (BuGZ) (hBuGZ) (Zinc finger protein 207)	ZNF207 BUGZ	ENSG00000010244	7756
26767403	GDM vs NGT	during caesarean deliveries	omental adipose tissues	label-free LC-MS/MS	whole proteins (comprehensive)	Q7Z3D6	NGT	GLUCM_HUMAN	D-glutamate cyclase, mitochondrial (EC 4.2.1.48)	DGLUCY C14orf159 UNQ2439/PRO5000	ENSG00000133943	80017
26767403	GDM vs NGT	during caesarean deliveries	omental adipose tissues	label-free LC-MS/MS	whole proteins (comprehensive)	Q13423	NGT	NNTM_HUMAN	NAD(P) transhydrogenase, mitochondrial (EC 7.1.1.1) (Nicotinamide nucleotide transhydrogenase) (Pyridine nucleotide transhydrogenase)	NNT	ENSG00000112992	23530
26767403	GDM vs NGT	during caesarean deliveries	omental adipose tissues	label-free LC-MS/MS	whole proteins (comprehensive)	Q9H7Z7	NGT	PGES2_HUMAN	Prostaglandin E synthase 2 (Membrane-associated prostaglandin E synthase-2) (mPGE synthase-2) (Microsomal prostaglandin E synthase 2) (mPGES-2) (Prostaglandin-H(2) E-isomerase) (EC 5.3.99.3) [Cleaved into: Prostaglandin E synthase 2 truncated form]	PTGES2 C9orf15 PGES2	ENSG00000148334	80142
26767403	GDM vs NGT	during caesarean deliveries	omental adipose tissues	label-free LC-MS/MS	whole proteins (comprehensive)	Q6Y1H2	NGT	HACD2_HUMAN	Very-long-chain (3R)-3-hydroxyacyl-CoA dehydratase 2 (EC 4.2.1.134) (3-hydroxyacyl-CoA dehydratase 2) (HACD2) (Protein-tyrosine phosphatase-like member B)	HACD2 PTPLB	ENSG00000206527	201562
26767403	GDM vs NGT	during caesarean deliveries	omental adipose tissues	label-free LC-MS/MS	whole proteins (comprehensive)	P43121	NGT	MUC18_HUMAN	Cell surface glycoprotein MUC18 (Cell surface glycoprotein P1H12) (Melanoma cell adhesion molecule) (Melanoma-associated antigen A32) (Melanoma-associated antigen MUC18) (S-endo 1 endothelial-associated antigen) (CD antigen CD146)	MCAM MUC18		4162
26767403	GDM vs NGT	during caesarean deliveries	omental adipose tissues	label-free LC-MS/MS	whole proteins (comprehensive)	P09661	NGT	RU2A_HUMAN	U2 small nuclear ribonucleoprotein A' (U2 snRNP A')	SNRPA1	ENSG00000131876	6627
26767403	GDM vs NGT	during caesarean deliveries	omental adipose tissues	label-free LC-MS/MS	whole proteins (comprehensive)	B7Z7L3	NGT	NB5R3_HUMAN	NADH-cytochrome b5 reductase 3 (B5R) (Cytochrome b5 reductase) (EC 1.6.2.2) (Diaphorase-1) [Cleaved into: NADH-cytochrome b5 reductase 3 membrane-bound form; NADH-cytochrome b5 reductase 3 soluble form]	CYB5R3 DIA1	ENSG00000100243	1727
26767403	GDM vs NGT	during caesarean deliveries	omental adipose tissues	label-free LC-MS/MS	whole proteins (comprehensive)	B7Z1Z5	NGT	B7Z1Z5_HUMAN	cDNA FLJ57265, highly similar to Neurotrimin
26767403	GDM vs NGT	during caesarean deliveries	omental adipose tissues	label-free LC-MS/MS	whole proteins (comprehensive)	Q16718	NGT	NDUA5_HUMAN	NADH dehydrogenase [ubiquinone] 1 alpha subcomplex subunit 5 (Complex I subunit B13) (Complex I-13kD-B) (CI-13kD-B) (NADH-ubiquinone oxidoreductase 13 kDa-B subunit)	NDUFA5	ENSG00000128609	4698
26767403	GDM vs NGT	during caesarean deliveries	omental adipose tissues	label-free LC-MS/MS	whole proteins (comprehensive)	Q9NZD4	NGT	AHSP_HUMAN	Alpha-hemoglobin-stabilizing protein (Erythroid differentiation-related factor) (Erythroid-associated factor)	AHSP EDRF ERAF	ENSG00000169877	51327
26767403	GDM vs NGT	during caesarean deliveries	omental adipose tissues	label-free LC-MS/MS	whole proteins (comprehensive)	P11047	NGT	LAMC1_HUMAN	Laminin subunit gamma-1 (Laminin B2 chain) (Laminin-1 subunit gamma) (Laminin-10 subunit gamma) (Laminin-11 subunit gamma) (Laminin-2 subunit gamma) (Laminin-3 subunit gamma) (Laminin-4 subunit gamma) (Laminin-6 subunit gamma) (Laminin-7 subunit gamma) (Laminin-8 subunit gamma) (Laminin-9 subunit gamma) (S-laminin subunit gamma) (S-LAM gamma)	LAMC1 LAMB2	ENSG00000135862	3915
26767403	GDM vs NGT	during caesarean deliveries	omental adipose tissues	label-free LC-MS/MS	whole proteins (comprehensive)	Q15020	NGT	SART3_HUMAN	Squamous cell carcinoma antigen recognized by T-cells 3 (SART-3) (Tat-interacting protein of 110 kDa) (Tip110) (p110 nuclear RNA-binding protein)	SART3 KIAA0156 TIP110	ENSG00000075856	9733
26767403	GDM vs NGT	during caesarean deliveries	omental adipose tissues	label-free LC-MS/MS	whole proteins (comprehensive)	Q8N129	NGT	CNPY4_HUMAN	Protein canopy homolog 4	CNPY4 PSEC0237 UNQ1909/PRO4354	ENSG00000166997	245812
26767403	GDM vs NGT	during caesarean deliveries	omental adipose tissues	label-free LC-MS/MS	whole proteins (comprehensive)	Q9BXR0	NGT	TGT_HUMAN	Queuine tRNA-ribosyltransferase catalytic subunit 1 (EC 2.4.2.29) (Guanine insertion enzyme) (tRNA-guanine transglycosylase)	QTRT1 TGT TGUT	ENSG00000213339	81890
26767403	GDM vs NGT	during caesarean deliveries	omental adipose tissues	label-free LC-MS/MS	whole proteins (comprehensive)	Q8NC56	NGT	LEMD2_HUMAN	LEM domain-containing protein 2 (hLEM2)	LEMD2	ENSG00000161904	221496
26767403	GDM vs NGT	during caesarean deliveries	omental adipose tissues	label-free LC-MS/MS	whole proteins (comprehensive)	Q7Z7H5	NGT	TMED4_HUMAN	Transmembrane emp24 domain-containing protein 4 (Endoplasmic reticulum stress-response protein 25) (ERS25) (GMP25iso) (Putative NF-kappa-B-activating protein 156) (p24 family protein alpha-3) (p24alpha3)	TMED4 ERS25	ENSG00000158604	222068
26767403	GDM vs NGT	during caesarean deliveries	omental adipose tissues	label-free LC-MS/MS	whole proteins (comprehensive)	P62701	NGT	RS4X_HUMAN	40S ribosomal protein S4, X isoform (SCR10) (Single copy abundant mRNA protein) (Small ribosomal subunit protein eS4)	RPS4X CCG2 RPS4 SCAR	ENSG00000198034	6191
26767403	GDM vs NGT	during caesarean deliveries	omental adipose tissues	label-free LC-MS/MS	whole proteins (comprehensive)	O75438	NGT	NDUB1_HUMAN	NADH dehydrogenase [ubiquinone] 1 beta subcomplex subunit 1 (Complex I-MNLL) (CI-MNLL) (NADH-ubiquinone oxidoreductase MNLL subunit)	NDUFB1	ENSG00000183648	4707
26767403	GDM vs NGT	during caesarean deliveries	omental adipose tissues	label-free LC-MS/MS	whole proteins (comprehensive)	P24310	NGT	CX7A1_HUMAN	Cytochrome c oxidase subunit 7A1, mitochondrial (Cytochrome c oxidase subunit VIIa-heart) (Cytochrome c oxidase subunit VIIa-H) (Cytochrome c oxidase subunit VIIa-muscle) (Cytochrome c oxidase subunit VIIa-M)	COX7A1 COX7AH	ENSG00000161281	1346
26767403	GDM vs NGT	during caesarean deliveries	omental adipose tissues	label-free LC-MS/MS	whole proteins (comprehensive)	O75023	NGT	LIRB5_HUMAN	Leukocyte immunoglobulin-like receptor subfamily B member 5 (CD85 antigen-like family member C) (Leukocyte immunoglobulin-like receptor 8) (LIR-8) (CD antigen CD85c)	LILRB5 LIR8	ENSG00000273991	10990
26767403	GDM vs NGT	during caesarean deliveries	omental adipose tissues	label-free LC-MS/MS	whole proteins (comprehensive)	B9A001	NGT	B9A001_HUMAN	Deleted.
26767403	GDM vs NGT	during caesarean deliveries	omental adipose tissues	label-free LC-MS/MS	whole proteins (comprehensive)	Q02218	NGT	ODO1_HUMAN	2-oxoglutarate dehydrogenase, mitochondrial (EC 1.2.4.2) (2-oxoglutarate dehydrogenase complex component E1) (OGDC-E1) (Alpha-ketoglutarate dehydrogenase)	OGDH	ENSG00000105953	4967
26767403	GDM vs NGT	during caesarean deliveries	omental adipose tissues	label-free LC-MS/MS	whole proteins (comprehensive)	P14780	NGT	MMP9_HUMAN	Matrix metalloproteinase-9 (MMP-9) (EC 3.4.24.35) (92 kDa gelatinase) (92 kDa type IV collagenase) (Gelatinase B) (GELB) [Cleaved into: 67 kDa matrix metalloproteinase-9; 82 kDa matrix metalloproteinase-9]	MMP9 CLG4B	ENSG00000100985	4318
26767403	GDM vs NGT	during caesarean deliveries	omental adipose tissues	label-free LC-MS/MS	whole proteins (comprehensive)	P14543	NGT	NID1_HUMAN	Nidogen-1 (NID-1) (Entactin)	NID1 NID	ENSG00000116962	4811
26767403	GDM vs NGT	during caesarean deliveries	omental adipose tissues	label-free LC-MS/MS	whole proteins (comprehensive)	P55268	NGT	LAMB2_HUMAN	Laminin subunit beta-2 (Laminin B1s chain) (Laminin-11 subunit beta) (Laminin-14 subunit beta) (Laminin-15 subunit beta) (Laminin-3 subunit beta) (Laminin-4 subunit beta) (Laminin-7 subunit beta) (Laminin-9 subunit beta) (S-laminin subunit beta) (S-LAM beta)	LAMB2 LAMS	ENSG00000172037	3913
26767403	GDM vs NGT	during caesarean deliveries	omental adipose tissues	label-free LC-MS/MS	whole proteins (comprehensive)	Q9H330	NGT	TM245_HUMAN	Transmembrane protein 245 (Protein CG-2)	TMEM245 C9orf5	ENSG00000106771	23731
26767403	GDM vs NGT	during caesarean deliveries	omental adipose tissues	label-free LC-MS/MS	whole proteins (comprehensive)	P04839	NGT	CY24B_HUMAN	Cytochrome b-245 heavy chain (EC 1.-.-.-) (CGD91-phox) (Cytochrome b(558) subunit beta) (Cytochrome b558 subunit beta) (Heme-binding membrane glycoprotein gp91phox) (NADPH oxidase 2) (Neutrophil cytochrome b 91 kDa polypeptide) (Superoxide-generating NADPH oxidase heavy chain subunit) (gp91-1) (gp91-phox) (p22 phagocyte B-cytochrome)	CYBB NOX2	ENSG00000165168	1536
26767403	GDM vs NGT	during caesarean deliveries	omental adipose tissues	label-free LC-MS/MS	whole proteins (comprehensive)	Q8NI60	NGT	COQ8A_HUMAN	Atypical kinase COQ8A, mitochondrial (EC 2.7.-.-) (Chaperone activity of bc1 complex-like) (Chaperone-ABC1-like) (Coenzyme Q protein 8A) (aarF domain-containing protein kinase 3)	COQ8A ADCK3 CABC1 PP265	ENSG00000163050	56997
26767403	GDM vs NGT	during caesarean deliveries	omental adipose tissues	label-free LC-MS/MS	whole proteins (comprehensive)	Q0P5N8	NGT	Q0P5N8_HUMAN	TMSB4X protein (Fragment)	TMSB4X
26767403	GDM vs NGT	during caesarean deliveries	omental adipose tissues	label-free LC-MS/MS	whole proteins (comprehensive)	P55210	NGT	CASP7_HUMAN	Caspase-7 (CASP-7) (EC 3.4.22.60) (Apoptotic protease Mch-3) (CMH-1) (ICE-like apoptotic protease 3) (ICE-LAP3) [Cleaved into: Caspase-7 subunit p20; Caspase-7 subunit p11]	CASP7 MCH3	ENSG00000165806	840
26767403	GDM vs NGT	during caesarean deliveries	omental adipose tissues	label-free LC-MS/MS	whole proteins (comprehensive)	P07942	NGT	LAMB1_HUMAN	Laminin subunit beta-1 (Laminin B1 chain) (Laminin-1 subunit beta) (Laminin-10 subunit beta) (Laminin-12 subunit beta) (Laminin-2 subunit beta) (Laminin-6 subunit beta) (Laminin-8 subunit beta)	LAMB1	ENSG00000091136	3912
26767403	GDM vs NGT	during caesarean deliveries	omental adipose tissues	label-free LC-MS/MS	whole proteins (comprehensive)	B3KT34	NGT	B3KT34_HUMAN	cDNA FLJ37560 fis, clone BRCOC2000333, highly similar to Succinate dehydrogenase (ubiquinone) flavoprotein subunit, mitochondrial
26767403	GDM vs NGT	during caesarean deliveries	omental adipose tissues	label-free LC-MS/MS	whole proteins (comprehensive)	P04278	NGT	SHBG_HUMAN	Sex hormone-binding globulin (SHBG) (Sex steroid-binding protein) (SBP) (Testis-specific androgen-binding protein) (ABP) (Testosterone-estradiol-binding globulin) (TeBG) (Testosterone-estrogen-binding globulin)	SHBG	ENSG00000129214	6462
26767403	GDM vs NGT	during caesarean deliveries	omental adipose tissues	label-free LC-MS/MS	whole proteins (comprehensive)	P23284	NGT	PPIB_HUMAN	Peptidyl-prolyl cis-trans isomerase B (PPIase B) (EC 5.2.1.8) (CYP-S1) (Cyclophilin B) (Rotamase B) (S-cyclophilin) (SCYLP)	PPIB CYPB	ENSG00000166794	5479
26767403	GDM vs NGT	during caesarean deliveries	omental adipose tissues	label-free LC-MS/MS	whole proteins (comprehensive)	O95202	NGT	LETM1_HUMAN	Mitochondrial proton/calcium exchanger protein (Leucine zipper-EF-hand-containing transmembrane protein 1)	LETM1	ENSG00000168924	3954
26767403	GDM vs NGT	during caesarean deliveries	omental adipose tissues	label-free LC-MS/MS	whole proteins (comprehensive)	O60716	NGT	CTND1_HUMAN	Catenin delta-1 (Cadherin-associated Src substrate) (CAS) (p120 catenin) (p120(ctn)) (p120(cas))	CTNND1 KIAA0384	ENSG00000198561	1500
26767403	GDM vs NGT	during caesarean deliveries	omental adipose tissues	label-free LC-MS/MS	whole proteins (comprehensive)	P98160	NGT	PGBM_HUMAN	Basement membrane-specific heparan sulfate proteoglycan core protein (HSPG) (Perlecan) (PLC) [Cleaved into: Endorepellin; LG3 peptide]	HSPG2	ENSG00000142798	3339
26767403	GDM vs NGT	during caesarean deliveries	omental adipose tissues	label-free LC-MS/MS	whole proteins (comprehensive)	Q9BSJ8	NGT	ESYT1_HUMAN	Extended synaptotagmin-1 (E-Syt1) (Membrane-bound C2 domain-containing protein)	ESYT1 FAM62A KIAA0747 MBC2	ENSG00000139641	23344
26767403	GDM vs NGT	during caesarean deliveries	omental adipose tissues	label-free LC-MS/MS	whole proteins (comprehensive)	A6NMZ7	NGT	CO6A6_HUMAN	Collagen alpha-6(VI) chain	COL6A6	ENSG00000206384	131873
26767403	GDM vs NGT	during caesarean deliveries	omental adipose tissues	label-free LC-MS/MS	whole proteins (comprehensive)	Q13630	NGT	FCL_HUMAN	GDP-L-fucose synthase (EC 1.1.1.271) (GDP-4-keto-6-deoxy-D-mannose-3,5-epimerase-4-reductase) (Protein FX) (Red cell NADP(H)-binding protein) (Short-chain dehydrogenase/reductase family 4E member 1)	TSTA3 SDR4E1	ENSG00000278243	7264
26767403	GDM vs NGT	during caesarean deliveries	omental adipose tissues	label-free LC-MS/MS	whole proteins (comprehensive)	Q96FQ6	NGT	S10AG_HUMAN	Protein S100-A16 (Aging-associated gene 13 protein) (Protein S100-F) (S100 calcium-binding protein A16)	S100A16 S100F AAG13	ENSG00000188643	140576
26945739	GDM with macrosomia vs NGT	during cesarean or vaginal delivery	umbilical venous plasma	label-free LC-MS/MS	whole peptides (comprehensive)	P62328	GDM with macrosomia	TYB4_HUMAN	Thymosin beta-4 (T beta-4) (Fx) [Cleaved into: Hematopoietic system regulatory peptide (Seraspenide)]	TMSB4X TB4X THYB4 TMSB4	ENSG00000205542	7114
26945739	GDM with macrosomia vs NGT	during cesarean or vaginal delivery	umbilical venous plasma	label-free LC-MS/MS	whole peptides (comprehensive)	P02671	NGT	FIBA_HUMAN	Fibrinogen alpha chain [Cleaved into: Fibrinopeptide A; Fibrinogen alpha chain]	FGA	ENSG00000171560	2243
26945739	GDM with macrosomia vs NGT	during cesarean or vaginal delivery	umbilical venous plasma	label-free LC-MS/MS	whole peptides (comprehensive)	O95810	NGT	CAVN2_HUMAN	Caveolae-associated protein 2 (Cavin-2) (PS-p68) (Phosphatidylserine-binding protein) (Serum deprivation-response protein)	CAVIN2 SDPR	ENSG00000168497	8436
26945739	GDM with macrosomia vs NGT	during cesarean or vaginal delivery	umbilical venous plasma	label-free LC-MS/MS	whole peptides (comprehensive)	P35749	NGT	MYH11_HUMAN	Myosin-11 (Myosin heavy chain 11) (Myosin heavy chain, smooth muscle isoform) (SMMHC)	MYH11 KIAA0866	ENSG00000276480	4629
27381806	GDM with childhood obesity vs NGT	during caesarean deliveries	umbilical venous plasma	TMT LC-MS/MS, 6 plex	whole proteins (comprehensive)	Q12882	NGT	DPYD_HUMAN	Dihydropyrimidine dehydrogenase [NADP(+)] (DHPDHase) (DPD) (EC 1.3.1.2) (Dihydrothymine dehydrogenase) (Dihydrouracil dehydrogenase)	DPYD	ENSG00000188641	1806
27381806	GDM with childhood obesity vs NGT	during caesarean deliveries	umbilical venous plasma	TMT LC-MS/MS, 6 plex	whole proteins (comprehensive)	O15085	NGT	ARHGB_HUMAN	Rho guanine nucleotide exchange factor 11 (PDZ-RhoGEF)	ARHGEF11 KIAA0380	ENSG00000132694	9826
27381806	GDM with childhood obesity vs NGT	during caesarean deliveries	umbilical venous plasma	TMT LC-MS/MS, 6 plex	whole proteins (comprehensive)	O60477	NGT	BRNP1_HUMAN	BMP/retinoic acid-inducible neural-specific protein 1 (Deleted in bladder cancer protein 1)	BRINP1 DBC1 DBCCR1 FAM5A IB3089A	ENSG00000078725	1620
27381806	GDM with childhood obesity vs NGT	during caesarean deliveries	umbilical venous plasma	TMT LC-MS/MS, 6 plex	whole proteins (comprehensive)	Q6PJR7	NGT	Q6PJR7_HUMAN	IGL@ protein	IGL@
27381806	GDM with childhood obesity vs NGT	during caesarean deliveries	umbilical venous plasma	TMT LC-MS/MS, 6 plex	whole proteins (comprehensive)	P0CG05	NGT	IGLC3_HUMAN	Immunoglobulin lambda constant 3 (Ig lambda chain C region DOT) (Ig lambda chain C region NEWM) (Ig lambda-3 chain C regions)	IGLC3	ENSG00000211679
27381806	GDM with childhood obesity vs NGT	during caesarean deliveries	umbilical venous plasma	TMT LC-MS/MS, 6 plex	whole proteins (comprehensive)	Q13439	NGT	GOGA4_HUMAN	Golgin subfamily A member 4 (256 kDa golgin) (Golgin-245) (Protein 72.1) (Trans-Golgi p230)	GOLGA4	ENSG00000144674	2803
27381806	GDM with childhood obesity vs NGT	during caesarean deliveries	umbilical venous plasma	TMT LC-MS/MS, 6 plex	whole proteins (comprehensive)	Q7Z5L2	NGT	R3HCL_HUMAN	Coiled-coil domain-containing protein R3HCC1L (Growth inhibition and differentiation-related protein 88) (Putative mitochondrial space protein 32.1) (R3H and coiled-coil domain-containing protein 1-like)	R3HCC1L C10orf28 GIDRP88	ENSG00000166024	27291
27381806	GDM with childhood obesity vs NGT	during caesarean deliveries	umbilical venous plasma	TMT LC-MS/MS, 6 plex	whole proteins (comprehensive)	P46109	NGT	CRKL_HUMAN	Crk-like protein	CRKL	ENSG00000099942	1399
27381806	GDM with childhood obesity vs NGT	during caesarean deliveries	umbilical venous plasma	TMT LC-MS/MS, 6 plex	whole proteins (comprehensive)	P04207	NGT	KV315_HUMAN	Immunoglobulin kappa variable 3-15 (Ig kappa chain V-III region CLL) (Ig kappa chain V-III region POM)	IGKV3-15	ENSG00000282447
27381806	GDM with childhood obesity vs NGT	during caesarean deliveries	umbilical venous plasma	TMT LC-MS/MS, 6 plex	whole proteins (comprehensive)	P18135	NGT	KV320_HUMAN	Immunoglobulin kappa variable 3-20 (Ig kappa chain V-III region B6) (Ig kappa chain V-III region GOL) (Ig kappa chain V-III region HAH) (Ig kappa chain V-III region HIC) (Ig kappa chain V-III region IARC/BL41) (Ig kappa chain V-III region NG9) (Ig kappa chain V-III region SIE) (Ig kappa chain V-III region Ti) (Ig kappa chain V-III region WOL)	IGKV3-20	ENSG00000282402
27381806	GDM with childhood obesity vs NGT	during caesarean deliveries	umbilical venous plasma	TMT LC-MS/MS, 6 plex	whole proteins (comprehensive)	P18136	NGT	KV320_HUMAN	Immunoglobulin kappa variable 3-20 (Ig kappa chain V-III region B6) (Ig kappa chain V-III region GOL) (Ig kappa chain V-III region HAH) (Ig kappa chain V-III region HIC) (Ig kappa chain V-III region IARC/BL41) (Ig kappa chain V-III region NG9) (Ig kappa chain V-III region SIE) (Ig kappa chain V-III region Ti) (Ig kappa chain V-III region WOL)	IGKV3-20	ENSG00000282402
27381806	GDM with childhood obesity vs NGT	during caesarean deliveries	umbilical venous plasma	TMT LC-MS/MS, 6 plex	whole proteins (comprehensive)	P06314	NGT	KV401_HUMAN	Immunoglobulin kappa variable 4-1 (Ig kappa chain V-IV region B17) (Ig kappa chain V-IV region JI) (Ig kappa chain V-IV region Len) (Ig kappa chain V-IV region STH)	IGKV4-1	ENSG00000211598
27381806	GDM with childhood obesity vs NGT	during caesarean deliveries	umbilical venous plasma	TMT LC-MS/MS, 6 plex	whole proteins (comprehensive)	P16383	NGT	GCFC2_HUMAN	GC-rich sequence DNA-binding factor 2 (GC-rich sequence DNA-binding factor) (Transcription factor 9) (TCF-9)	GCFC2 C2orf3 GCF TCF9	ENSG00000005436	6936
27381806	GDM with childhood obesity vs NGT	during caesarean deliveries	umbilical venous plasma	TMT LC-MS/MS, 6 plex	whole proteins (comprehensive)	B3KQB0	NGT	B3KQB0_HUMAN	Zinc finger, AN1-type domain 2B, isoform CRA_c (cDNA FLJ90090 fis, clone HEMBA1005430, highly similar to AN1-type zinc finger protein 2B)	ZFAND2B hCG_1780765
27381806	GDM with childhood obesity vs NGT	during caesarean deliveries	umbilical venous plasma	TMT LC-MS/MS, 6 plex	whole proteins (comprehensive)	P01834	NGT	IGKC_HUMAN	Immunoglobulin kappa constant (Ig kappa chain C region) (Ig kappa chain C region AG) (Ig kappa chain C region CUM) (Ig kappa chain C region EU) (Ig kappa chain C region OU) (Ig kappa chain C region ROY) (Ig kappa chain C region TI)	IGKC
27381806	GDM with childhood obesity vs NGT	during caesarean deliveries	umbilical venous plasma	TMT LC-MS/MS, 6 plex	whole proteins (comprehensive)	P20810	NGT	ICAL_HUMAN	Calpastatin (Calpain inhibitor) (Sperm BS-17 component)	CAST	ENSG00000153113	831
27381806	GDM with childhood obesity vs NGT	during caesarean deliveries	umbilical venous plasma	TMT LC-MS/MS, 6 plex	whole proteins (comprehensive)	P02671	NGT	FIBA_HUMAN	Fibrinogen alpha chain [Cleaved into: Fibrinopeptide A; Fibrinogen alpha chain]	FGA	ENSG00000171560	2243
27381806	GDM with childhood obesity vs NGT	during caesarean deliveries	umbilical venous plasma	TMT LC-MS/MS, 6 plex	whole proteins (comprehensive)	P15924	NGT	DESP_HUMAN	Desmoplakin (DP) (250/210 kDa paraneoplastic pemphigus antigen)	DSP	ENSG00000096696	1832
27381806	GDM with childhood obesity vs NGT	during caesarean deliveries	umbilical venous plasma	TMT LC-MS/MS, 6 plex	whole proteins (comprehensive)	P02679	NGT	FIBG_HUMAN	Fibrinogen gamma chain	FGG PRO2061	ENSG00000171557	2266
27381806	GDM with childhood obesity vs NGT	during caesarean deliveries	umbilical venous plasma	TMT LC-MS/MS, 6 plex	whole proteins (comprehensive)	P02675	NGT	FIBB_HUMAN	Fibrinogen beta chain [Cleaved into: Fibrinopeptide B; Fibrinogen beta chain]	FGB	ENSG00000171564	2244
27381806	GDM with childhood obesity vs NGT	during caesarean deliveries	umbilical venous plasma	TMT LC-MS/MS, 6 plex	whole proteins (comprehensive)	C9JC84	NGT	C9JC84_HUMAN	Fibrinogen gamma chain	FGG	ENSG00000171557
27381806	GDM with childhood obesity vs NGT	during caesarean deliveries	umbilical venous plasma	TMT LC-MS/MS, 6 plex	whole proteins (comprehensive)	P02748	NGT	CO9_HUMAN	Complement component C9 [Cleaved into: Complement component C9a; Complement component C9b]	C9	ENSG00000113600	735
27381806	GDM with childhood obesity vs NGT	during caesarean deliveries	umbilical venous plasma	TMT LC-MS/MS, 6 plex	whole proteins (comprehensive)	P01861	NGT	IGHG4_HUMAN	Immunoglobulin heavy constant gamma 4 (Ig gamma-4 chain C region)	IGHG4	ENSG00000277016
27381806	GDM with childhood obesity vs NGT	during caesarean deliveries	umbilical venous plasma	TMT LC-MS/MS, 6 plex	whole proteins (comprehensive)	O60282	NGT	KIF5C_HUMAN	Kinesin heavy chain isoform 5C (Kinesin heavy chain neuron-specific 2)	KIF5C KIAA0531 NKHC2	ENSG00000168280	3800
27381806	GDM with childhood obesity vs NGT	during caesarean deliveries	umbilical venous plasma	TMT LC-MS/MS, 6 plex	whole proteins (comprehensive)	Q8NEP3	NGT	DAAF1_HUMAN	Dynein assembly factor 1, axonemal (Leucine-rich repeat-containing protein 50)	DNAAF1 LRRC50	ENSG00000154099	123872
27381806	GDM with childhood obesity vs NGT	during caesarean deliveries	umbilical venous plasma	TMT LC-MS/MS, 6 plex	whole proteins (comprehensive)	Q07864	GDM with childhood obesity	DPOE1_HUMAN	DNA polymerase epsilon catalytic subunit A (EC 2.7.7.7) (DNA polymerase II subunit A)	POLE POLE1	ENSG00000177084	5426
27381806	GDM with childhood obesity vs NGT	during caesarean deliveries	umbilical venous plasma	TMT LC-MS/MS, 6 plex	whole proteins (comprehensive)	P15144	GDM with childhood obesity	AMPN_HUMAN	Aminopeptidase N (AP-N) (hAPN) (EC 3.4.11.2) (Alanyl aminopeptidase) (Aminopeptidase M) (AP-M) (Microsomal aminopeptidase) (Myeloid plasma membrane glycoprotein CD13) (gp150) (CD antigen CD13)	ANPEP APN CD13 PEPN	ENSG00000166825	290
27381806	GDM with childhood obesity vs NGT	during caesarean deliveries	umbilical venous plasma	TMT LC-MS/MS, 6 plex	whole proteins (comprehensive)	Q58FF6	GDM with childhood obesity	H90B4_HUMAN	Putative heat shock protein HSP 90-beta 4	HSP90AB4P
27381806	GDM with childhood obesity vs NGT	during caesarean deliveries	umbilical venous plasma	TMT LC-MS/MS, 6 plex	whole proteins (comprehensive)	B4E1Z4	GDM with childhood obesity	B4E1Z4_HUMAN	cDNA FLJ55673, highly similar to Complement factor B		ENSG00000244255
27381806	GDM with childhood obesity vs NGT	during caesarean deliveries	umbilical venous plasma	TMT LC-MS/MS, 6 plex	whole proteins (comprehensive)	P12259	GDM with childhood obesity	FA5_HUMAN	Coagulation factor V (Activated protein C cofactor) (Proaccelerin, labile factor) [Cleaved into: Coagulation factor V heavy chain; Coagulation factor V light chain]	F5	ENSG00000198734	2153
27381806	GDM with childhood obesity vs NGT	during caesarean deliveries	umbilical venous plasma	TMT LC-MS/MS, 6 plex	whole proteins (comprehensive)	P02747	GDM with childhood obesity	C1QC_HUMAN	Complement C1q subcomponent subunit C	C1QC C1QG	ENSG00000159189	714
27381806	GDM with childhood obesity vs NGT	during caesarean deliveries	umbilical venous plasma	TMT LC-MS/MS, 6 plex	whole proteins (comprehensive)	P02774	GDM with childhood obesity	VTDB_HUMAN	Vitamin D-binding protein (DBP) (VDB) (Gc protein-derived macrophage activating factor) (Gc-MAF) (GcMAF) (Gc-globulin) (Group-specific component) (Gc) (Vitamin D-binding protein-macrophage activating factor) (DBP-maf)	GC	ENSG00000145321	2638
27381806	GDM with childhood obesity vs NGT	during caesarean deliveries	umbilical venous plasma	TMT LC-MS/MS, 6 plex	whole proteins (comprehensive)	B3KUE5	GDM with childhood obesity	B3KUE5_HUMAN	Phospholipid transfer protein, isoform CRA_c (cDNA FLJ39690 fis, clone SMINT2010639, highly similar to PHOSPHOLIPID TRANSFER PROTEIN)	PLTP hCG_37180
27381806	GDM with childhood obesity vs NGT	during caesarean deliveries	umbilical venous plasma	TMT LC-MS/MS, 6 plex	whole proteins (comprehensive)	P55058	GDM with childhood obesity	PLTP_HUMAN	Phospholipid transfer protein (Lipid transfer protein II)	PLTP	ENSG00000100979	5360
27381806	GDM with childhood obesity vs NGT	during caesarean deliveries	umbilical venous plasma	TMT LC-MS/MS, 6 plex	whole proteins (comprehensive)	Q96RR4	GDM with childhood obesity	KKCC2_HUMAN	Calcium/calmodulin-dependent protein kinase kinase 2 (CaM-KK 2) (CaM-kinase kinase 2) (CaMKK 2) (EC 2.7.11.17) (Calcium/calmodulin-dependent protein kinase kinase beta) (CaM-KK beta) (CaM-kinase kinase beta) (CaMKK beta)	CAMKK2 CAMKKB KIAA0787	ENSG00000110931	10645
27381806	GDM with childhood obesity vs NGT	during caesarean deliveries	umbilical venous plasma	TMT LC-MS/MS, 6 plex	whole proteins (comprehensive)	P02746	GDM with childhood obesity	C1QB_HUMAN	Complement C1q subcomponent subunit B	C1QB	ENSG00000173369	713
27381806	GDM with childhood obesity vs NGT	during caesarean deliveries	umbilical venous plasma	TMT LC-MS/MS, 6 plex	whole proteins (comprehensive)	H7C2Y3	GDM with childhood obesity	H7C2Y3_HUMAN	Uncharacterized protein C2orf80 (Fragment)	C2orf80	ENSG00000188674
27381806	GDM with childhood obesity vs NGT	during caesarean deliveries	umbilical venous plasma	TMT LC-MS/MS, 6 plex	whole proteins (comprehensive)	P04180	GDM with childhood obesity	LCAT_HUMAN	Phosphatidylcholine-sterol acyltransferase (EC 2.3.1.43) (Lecithin-cholesterol acyltransferase) (Phospholipid-cholesterol acyltransferase)	LCAT	ENSG00000213398	3931
27419900	GDM vs NGT	after delivery	placental villi	2DE-LC-MS/MS, MALDI-MS, MALDI-MS/MS	DE proteins (selective)	P02675	NGT	FIBB_HUMAN	Fibrinogen beta chain [Cleaved into: Fibrinopeptide B; Fibrinogen beta chain]	FGB	ENSG00000171564	2244
27419900	GDM vs NGT	after delivery	placental villi	2DE-LC-MS/MS, MALDI-MS, MALDI-MS/MS	DE proteins (selective)	Q9GZM7	NGT	TINAL_HUMAN	Tubulointerstitial nephritis antigen-like (Glucocorticoid-inducible protein 5) (Oxidized LDL-responsive gene 2 protein) (OLRG-2) (Tubulointerstitial nephritis antigen-related protein) (TIN Ag-related protein) (TIN-Ag-RP)	TINAGL1 GIS5 LCN7 OLRG2 TINAGL PP6614 PSEC0088 UNQ204/PRO230	ENSG00000142910	64129
27419900	GDM vs NGT	after delivery	placental villi	2DE-LC-MS/MS, MALDI-MS, MALDI-MS/MS	DE proteins (selective)	Q9NVA2	NGT	SEP11_HUMAN	Septin-11	SEPTIN11 SEPT11	ENSG00000138758	55752
27419900	GDM vs NGT	after delivery	placental villi	2DE-LC-MS/MS, MALDI-MS, MALDI-MS/MS	DE proteins (selective)	P36957	NGT	ODO2_HUMAN	Dihydrolipoyllysine-residue succinyltransferase component of 2-oxoglutarate dehydrogenase complex, mitochondrial (EC 2.3.1.61) (2-oxoglutarate dehydrogenase complex component E2) (OGDC-E2) (Dihydrolipoamide succinyltransferase component of 2-oxoglutarate dehydrogenase complex) (E2K)	DLST DLTS	ENSG00000119689	1743
27419900	GDM vs NGT	after delivery	placental villi	2DE-LC-MS/MS, MALDI-MS, MALDI-MS/MS	DE proteins (selective)	Q13228	NGT	SBP1_HUMAN	Methanethiol oxidase (MTO) (EC 1.8.3.4) (56 kDa selenium-binding protein) (SBP56) (SP56) (Selenium-binding protein 1)	SELENBP1 SBP	ENSG00000143416	8991
27419900	GDM vs NGT	after delivery	placental villi	2DE-LC-MS/MS, MALDI-MS, MALDI-MS/MS	DE proteins (selective)	P02768	NGT	ALBU_HUMAN	Serum albumin	ALB GIG20 GIG42 PRO0903 PRO1708 PRO2044 PRO2619 PRO2675 UNQ696/PRO1341	ENSG00000163631	213
27419900	GDM vs NGT	after delivery	placental villi	2DE-LC-MS/MS, MALDI-MS, MALDI-MS/MS	DE proteins (selective)	P02679	NGT	FIBG_HUMAN	Fibrinogen gamma chain	FGG PRO2061	ENSG00000171557	2266
27419900	GDM vs NGT	after delivery	placental villi	2DE-LC-MS/MS, MALDI-MS, MALDI-MS/MS	DE proteins (selective)	P02671	NGT	FIBA_HUMAN	Fibrinogen alpha chain [Cleaved into: Fibrinopeptide A; Fibrinogen alpha chain]	FGA	ENSG00000171560	2243
27419900	GDM vs NGT	after delivery	placental villi	2DE-LC-MS/MS, MALDI-MS, MALDI-MS/MS	DE proteins (selective)	P04083	NGT	ANXA1_HUMAN	Annexin A1 (Annexin I) (Annexin-1) (Calpactin II) (Calpactin-2) (Chromobindin-9) (Lipocortin I) (Phospholipase A2 inhibitory protein) (p35)	ANXA1 ANX1 LPC1	ENSG00000135046	301
27419900	GDM vs NGT	after delivery	placental villi	2DE-LC-MS/MS, MALDI-MS, MALDI-MS/MS	DE proteins (selective)	Q15006	NGT	EMC2_HUMAN	ER membrane protein complex subunit 2 (Tetratricopeptide repeat protein 35) (TPR repeat protein 35)	EMC2 KIAA0103 TTC35	ENSG00000104412	9694
27419900	GDM vs NGT	after delivery	placental villi	2DE-LC-MS/MS, MALDI-MS, MALDI-MS/MS	DE proteins (selective)	P60709	NGT	ACTB_HUMAN	Actin, cytoplasmic 1 (Beta-actin) [Cleaved into: Actin, cytoplasmic 1, N-terminally processed]	ACTB	ENSG00000075624	60
27419900	GDM vs NGT	after delivery	placental villi	2DE-LC-MS/MS, MALDI-MS, MALDI-MS/MS	DE proteins (selective)	P62736	NGT	ACTA_HUMAN	Actin, aortic smooth muscle (Alpha-actin-2) (Cell growth-inhibiting gene 46 protein) [Cleaved into: Actin, aortic smooth muscle, intermediate form]	ACTA2 ACTSA ACTVS GIG46	ENSG00000107796	59
27419900	GDM vs NGT	after delivery	placental villi	2DE-LC-MS/MS, MALDI-MS, MALDI-MS/MS	DE proteins (selective)	P37802	NGT	TAGL2_HUMAN	Transgelin-2 (Epididymis tissue protein Li 7e) (SM22-alpha homolog)	TAGLN2 KIAA0120 CDABP0035	ENSG00000158710	8407
27419900	GDM vs NGT	after delivery	placental villi	2DE-LC-MS/MS, MALDI-MS, MALDI-MS/MS	DE proteins (selective)	Q01995	NGT	TAGL_HUMAN	Transgelin (22 kDa actin-binding protein) (Protein WS3-10) (Smooth muscle protein 22-alpha) (SM22-alpha)	TAGLN SM22 WS3-10	ENSG00000149591	6876
27419900	GDM vs NGT	after delivery	placental villi	2DE-LC-MS/MS, MALDI-MS, MALDI-MS/MS	DE proteins (selective)	P30086	NGT	PEBP1_HUMAN	Phosphatidylethanolamine-binding protein 1 (PEBP-1) (HCNPpp) (Neuropolypeptide h3) (Prostatic-binding protein) (Raf kinase inhibitor protein) (RKIP) [Cleaved into: Hippocampal cholinergic neurostimulating peptide (HCNP)]	PEBP1 PBP PEBP	ENSG00000089220	5037
27419900	GDM vs NGT	after delivery	placental villi	2DE-LC-MS/MS, MALDI-MS, MALDI-MS/MS	DE proteins (selective)	P12110	GDM	CO6A2_HUMAN	Collagen alpha-2(VI) chain	COL6A2	ENSG00000142173	1292
27419900	GDM vs NGT	after delivery	placental villi	2DE-LC-MS/MS, MALDI-MS, MALDI-MS/MS	DE proteins (selective)	P02768	GDM	ALBU_HUMAN	Serum albumin	ALB GIG20 GIG42 PRO0903 PRO1708 PRO2044 PRO2619 PRO2675 UNQ696/PRO1341	ENSG00000163631	213
27419900	GDM vs NGT	after delivery	placental villi	2DE-LC-MS/MS, MALDI-MS, MALDI-MS/MS	DE proteins (selective)	Q9Y6N6	GDM	LAMC3_HUMAN	Laminin subunit gamma-3 (Laminin-12 subunit gamma) (Laminin-14 subunit gamma) (Laminin-15 subunit gamma)	LAMC3	ENSG00000050555	10319
27419900	GDM vs NGT	after delivery	placental villi	2DE-LC-MS/MS, MALDI-MS, MALDI-MS/MS	DE proteins (selective)	P07195	GDM	LDHB_HUMAN	L-lactate dehydrogenase B chain (LDH-B) (EC 1.1.1.27) (LDH heart subunit) (LDH-H) (Renal carcinoma antigen NY-REN-46)	LDHB	ENSG00000111716	3945
27419900	GDM vs NGT	after delivery	placental villi	2DE-LC-MS/MS, MALDI-MS, MALDI-MS/MS	DE proteins (selective)	O00764	GDM	PDXK_HUMAN	Pyridoxal kinase (EC 2.7.1.35) (Pyridoxine kinase)	PDXK C21orf124 C21orf97 PKH PNK PRED79	ENSG00000160209	8566
27419900	GDM vs NGT	after delivery	placental villi	2DE-LC-MS/MS, MALDI-MS, MALDI-MS/MS	DE proteins (selective)	O15144	GDM	ARPC2_HUMAN	Actin-related protein 2/3 complex subunit 2 (Arp2/3 complex 34 kDa subunit) (p34-ARC)	ARPC2 ARC34 PRO2446	ENSG00000163466	10109
27419900	GDM vs NGT	after delivery	placental villi	2DE-LC-MS/MS, MALDI-MS, MALDI-MS/MS	DE proteins (selective)	P28070	GDM	PSB4_HUMAN	Proteasome subunit beta type-4 (EC 3.4.25.1) (26 kDa prosomal protein) (HsBPROS26) (PROS-26) (Macropain beta chain) (Multicatalytic endopeptidase complex beta chain) (Proteasome beta chain) (Proteasome chain 3) (HsN3)	PSMB4 PROS26	ENSG00000159377	5692
27419900	GDM vs NGT	after delivery	placental villi	2DE-LC-MS/MS, MALDI-MS, MALDI-MS/MS	DE proteins (selective)	Q9UKL6	GDM	PPCT_HUMAN	Phosphatidylcholine transfer protein (PC-TP) (START domain-containing protein 2) (StARD2) (StAR-related lipid transfer protein 2)	PCTP STARD2	ENSG00000141179	58488
27419900	GDM vs NGT	after delivery	placental villi	2DE-LC-MS/MS, MALDI-MS, MALDI-MS/MS	DE proteins (selective)	P0C0L4	GDM	CO4A_HUMAN	Complement C4-A (Acidic complement C4) (C3 and PZP-like alpha-2-macroglobulin domain-containing protein 2) [Cleaved into: Complement C4 beta chain; Complement C4-A alpha chain; C4a anaphylatoxin; C4b-A; C4d-A; Complement C4 gamma chain]	C4A CO4 CPAMD2	ENSG00000244731	721
27419900	GDM vs NGT	after delivery	placental villi	2DE-LC-MS/MS, MALDI-MS, MALDI-MS/MS	DE proteins (selective)	P45880	GDM	VDAC2_HUMAN	Voltage-dependent anion-selective channel protein 2 (VDAC-2) (hVDAC2) (Outer mitochondrial membrane protein porin 2)	VDAC2	ENSG00000165637	7417
27419900	GDM vs NGT	after delivery	placental villi	2DE-LC-MS/MS, MALDI-MS, MALDI-MS/MS	DE proteins (selective)	P40939	GDM	ECHA_HUMAN	Trifunctional enzyme subunit alpha, mitochondrial (78 kDa gastrin-binding protein) (Monolysocardiolipin acyltransferase) (EC 2.3.1.-) (TP-alpha) [Includes: Long-chain enoyl-CoA hydratase (EC 4.2.1.17); Long chain 3-hydroxyacyl-CoA dehydrogenase (EC 1.1.1.211)]	HADHA HADH	ENSG00000084754	3030
27419900	GDM vs NGT	after delivery	placental villi	2DE-LC-MS/MS, MALDI-MS, MALDI-MS/MS	DE proteins (selective)	Q9UJS0	GDM	CMC2_HUMAN	Calcium-binding mitochondrial carrier protein Aralar2 (Citrin) (Mitochondrial aspartate glutamate carrier 2) (Solute carrier family 25 member 13)	SLC25A13 ARALAR2	ENSG00000004864	10165
27419900	GDM vs NGT	after delivery	placental villi	2DE-LC-MS/MS, MALDI-MS, MALDI-MS/MS	DE proteins (selective)	P01243	GDM	CSH2_HUMAN	Chorionic somatomammotropin hormone 2 (Choriomammotropin) (Lactogen) (Placental lactogen) (PL)	CSH2	ENSG00000213218	1443
27419900	GDM vs NGT	after delivery	placental villi	Label-free LC-MS	whole proteins (comprehensive)	P01009	NGT	A1AT_HUMAN	Alpha-1-antitrypsin (Alpha-1 protease inhibitor) (Alpha-1-antiproteinase) (Serpin A1) [Cleaved into: Short peptide from AAT (SPAAT)]	SERPINA1 AAT PI PRO0684 PRO2209	ENSG00000197249	5265
27419900	GDM vs NGT	after delivery	placental villi	Label-free LC-MS	whole proteins (comprehensive)	P08697	NGT	A2AP_HUMAN	Alpha-2-antiplasmin (Alpha-2-AP) (Alpha-2-plasmin inhibitor) (Alpha-2-PI) (Serpin F2)	SERPINF2 AAP PLI	ENSG00000276838	5345
27419900	GDM vs NGT	after delivery	placental villi	Label-free LC-MS	whole proteins (comprehensive)	P02647	NGT	APOA1_HUMAN	Apolipoprotein A-I (Apo-AI) (ApoA-I) (Apolipoprotein A1) [Cleaved into: Proapolipoprotein A-I (ProapoA-I); Truncated apolipoprotein A-I (Apolipoprotein A-I(1-242))]	APOA1	ENSG00000118137	335
27419900	GDM vs NGT	after delivery	placental villi	Label-free LC-MS	whole proteins (comprehensive)	P10909	NGT	CLUS_HUMAN	Clusterin (Aging-associated gene 4 protein) (Apolipoprotein J) (Apo-J) (Complement cytolysis inhibitor) (CLI) (Complement-associated protein SP-40,40) (Ku70-binding protein 1) (NA1/NA2) (Sulfated glycoprotein 2) (SGP-2) (Testosterone-repressed prostate message 2) (TRPM-2) [Cleaved into: Clusterin beta chain (ApoJalpha) (Complement cytolysis inhibitor a chain); Clusterin alpha chain (ApoJbeta) (Co…	CLU APOJ CLI KUB1 AAG4	ENSG00000120885	1191
27419900	GDM vs NGT	after delivery	placental villi	Label-free LC-MS	whole proteins (comprehensive)	P02671	NGT	FIBA_HUMAN	Fibrinogen alpha chain [Cleaved into: Fibrinopeptide A; Fibrinogen alpha chain]	FGA	ENSG00000171560	2243
27419900	GDM vs NGT	after delivery	placental villi	Label-free LC-MS	whole proteins (comprehensive)	P02675	NGT	FIBB_HUMAN	Fibrinogen beta chain [Cleaved into: Fibrinopeptide B; Fibrinogen beta chain]	FGB	ENSG00000171564	2244
27419900	GDM vs NGT	after delivery	placental villi	Label-free LC-MS	whole proteins (comprehensive)	P02679	NGT	FIBG_HUMAN	Fibrinogen gamma chain	FGG PRO2061	ENSG00000171557	2266
27419900	GDM vs NGT	after delivery	placental villi	Label-free LC-MS	whole proteins (comprehensive)	P01857	NGT	IGHG1_HUMAN	Immunoglobulin heavy constant gamma 1 (Ig gamma-1 chain C region) (Ig gamma-1 chain C region EU) (Ig gamma-1 chain C region KOL) (Ig gamma-1 chain C region NIE)	IGHG1	ENSG00000277633
27419900	GDM vs NGT	after delivery	placental villi	Label-free LC-MS	whole proteins (comprehensive)	Q9GZM7	NGT	TINAL_HUMAN	Tubulointerstitial nephritis antigen-like (Glucocorticoid-inducible protein 5) (Oxidized LDL-responsive gene 2 protein) (OLRG-2) (Tubulointerstitial nephritis antigen-related protein) (TIN Ag-related protein) (TIN-Ag-RP)	TINAGL1 GIS5 LCN7 OLRG2 TINAGL PP6614 PSEC0088 UNQ204/PRO230	ENSG00000142910	64129
27419900	GDM vs NGT	after delivery	placental villi	Label-free LC-MS	whole proteins (comprehensive)	P04004	NGT	VTNC_HUMAN	Vitronectin (VN) (S-protein) (Serum-spreading factor) (V75) [Cleaved into: Vitronectin V65 subunit; Vitronectin V10 subunit; Somatomedin-B]	VTN	ENSG00000109072	7448
27419900	GDM vs NGT	after delivery	placental villi	Label-free LC-MS	whole proteins (comprehensive)	Q15063	GDM	POSTN_HUMAN	Periostin (PN) (Osteoblast-specific factor 2) (OSF-2)	POSTN OSF2	ENSG00000133110	10631
27419900	GDM vs NGT	after delivery	placental villi	Label-free LC-MS	whole proteins (comprehensive)	P01859	GDM	IGHG2_HUMAN	Immunoglobulin heavy constant gamma 2 (Ig gamma-2 chain C region) (Ig gamma-2 chain C region DOT) (Ig gamma-2 chain C region TIL) (Ig gamma-2 chain C region ZIE)	IGHG2	ENSG00000274497
27419900	GDM vs NGT	after delivery	placental villi	Label-free LC-MS	whole proteins (comprehensive)	P01243	GDM	CSH2_HUMAN	Chorionic somatomammotropin hormone 2 (Choriomammotropin) (Lactogen) (Placental lactogen) (PL)	CSH2	ENSG00000213218	1443
27419900	GDM vs NGT	after delivery	placental villi	Label-free LC-MS	whole proteins (comprehensive)	P26038	GDM	MOES_HUMAN	Moesin (Membrane-organizing extension spike protein)	MSN	ENSG00000147065	4478
27419900	GDM vs NGT	after delivery	placental villi	Label-free LC-MS	whole proteins (comprehensive)	P54652	GDM	HSP72_HUMAN	Heat shock-related 70 kDa protein 2 (Heat shock 70 kDa protein 2)	HSPA2	ENSG00000126803	3306
27419900	GDM vs NGT	after delivery	placental villi	Label-free LC-MS	whole proteins (comprehensive)	P60174	GDM	TPIS_HUMAN	Triosephosphate isomerase (TIM) (EC 5.3.1.1) (Methylglyoxal synthase) (EC 4.2.3.3) (Triose-phosphate isomerase)	TPI1 TPI	ENSG00000111669	7167
27419900	GDM vs NGT	after delivery	placental villi	Label-free LC-MS	whole proteins (comprehensive)	P07237	GDM	PDIA1_HUMAN	Protein disulfide-isomerase (PDI) (EC 5.3.4.1) (Cellular thyroid hormone-binding protein) (Prolyl 4-hydroxylase subunit beta) (p55)	P4HB ERBA2L PDI PDIA1 PO4DB	ENSG00000185624	5034
27419900	GDM vs NGT	after delivery	placental villi	Label-free LC-MS	whole proteins (comprehensive)	P09382	GDM	LEG1_HUMAN	Galectin-1 (Gal-1) (14 kDa laminin-binding protein) (HLBP14) (14 kDa lectin) (Beta-galactoside-binding lectin L-14-I) (Galaptin) (HBL) (HPL) (Lactose-binding lectin 1) (Lectin galactoside-binding soluble 1) (Putative MAPK-activating protein PM12) (S-Lac lectin 1)	LGALS1	ENSG00000100097	3956
27419900	GDM vs NGT	after delivery	placental villi	Label-free LC-MS	whole proteins (comprehensive)	P08670	GDM	VIME_HUMAN	Vimentin	VIM	ENSG00000026025	7431
27419900	GDM vs NGT	after delivery	placental villi	Label-free LC-MS	whole proteins (comprehensive)	P31946	GDM	1433B_HUMAN	14-3-3 protein beta/alpha (Protein 1054) (Protein kinase C inhibitor protein 1) (KCIP-1) [Cleaved into: 14-3-3 protein beta/alpha, N-terminally processed]	YWHAB	ENSG00000166913	7529
28220636	GDM vs NGT	at 12–16 weeks	peripheral serum	iTRAQ LC-MS/MS, 2-plex	whole proteins (comprehensive)	Q9HDC9	GDM	APMAP_HUMAN	Adipocyte plasma membrane-associated protein (Protein BSCv)	APMAP C20orf3 UNQ1869/PRO4305	ENSG00000101474	57136
28220636	GDM vs NGT	at 12–16 weeks	peripheral serum	iTRAQ LC-MS/MS, 2-plex	whole proteins (comprehensive)	P01008	NGT	ANT3_HUMAN	Antithrombin-III (ATIII) (Serpin C1)	SERPINC1 AT3 PRO0309	ENSG00000117601	462
28220636	GDM vs NGT	at 12–16 weeks	peripheral serum	iTRAQ LC-MS/MS, 2-plex	whole proteins (comprehensive)	Q6Q788	GDM	APOA5_HUMAN	Apolipoprotein A-V (Apo-AV) (ApoA-V) (Apolipoprotein A5) (Regeneration-associated protein 3)	APOA5 RAP3 UNQ411/PRO773	ENSG00000110243	116519
28220636	GDM vs NGT	at 12–16 weeks	peripheral serum	iTRAQ LC-MS/MS, 2-plex	whole proteins (comprehensive)	P02649	GDM	APOE_HUMAN	Apolipoprotein E (Apo-E)	APOE	ENSG00000130203	348
28220636	GDM vs NGT	at 12–16 weeks	peripheral serum	iTRAQ LC-MS/MS, 2-plex	whole proteins (comprehensive)	P04003	NGT	C4BPA_HUMAN	C4b-binding protein alpha chain (C4bp) (Proline-rich protein) (PRP)	C4BPA C4BP	ENSG00000123838	722
28220636	GDM vs NGT	at 12–16 weeks	peripheral serum	iTRAQ LC-MS/MS, 2-plex	whole proteins (comprehensive)	P00740	GDM	FA9_HUMAN	Coagulation factor IX (EC 3.4.21.22) (Christmas factor) (Plasma thromboplastin component) (PTC) [Cleaved into: Coagulation factor IXa light chain; Coagulation factor IXa heavy chain]	F9	ENSG00000101981	2158
28220636	GDM vs NGT	at 12–16 weeks	peripheral serum	iTRAQ LC-MS/MS, 2-plex	whole proteins (comprehensive)	P12259	NGT	FA5_HUMAN	Coagulation factor V (Activated protein C cofactor) (Proaccelerin, labile factor) [Cleaved into: Coagulation factor V heavy chain; Coagulation factor V light chain]	F5	ENSG00000198734	2153
28220636	GDM vs NGT	at 12–16 weeks	peripheral serum	iTRAQ LC-MS/MS, 2-plex	whole proteins (comprehensive)	P00742	GDM	FA10_HUMAN	Coagulation factor X (EC 3.4.21.6) (Stuart factor) (Stuart-Prower factor) [Cleaved into: Factor X light chain; Factor X heavy chain; Activated factor Xa heavy chain]	F10	ENSG00000126218	2159
28220636	GDM vs NGT	at 12–16 weeks	peripheral serum	iTRAQ LC-MS/MS, 2-plex	whole proteins (comprehensive)	P00748	GDM	FA12_HUMAN	Coagulation factor XII (EC 3.4.21.38) (Hageman factor) (HAF) [Cleaved into: Coagulation factor XIIa heavy chain; Beta-factor XIIa part 1; Coagulation factor XIIa light chain (Beta-factor XIIa part 2)]	F12	ENSG00000131187	2161
28220636	GDM vs NGT	at 12–16 weeks	peripheral serum	iTRAQ LC-MS/MS, 2-plex	whole proteins (comprehensive)	P09871	GDM	C1S_HUMAN	Complement C1s subcomponent (EC 3.4.21.42) (C1 esterase) (Complement component 1 subcomponent s) [Cleaved into: Complement C1s subcomponent heavy chain; Complement C1s subcomponent light chain]	C1S	ENSG00000182326	716
28220636	GDM vs NGT	at 12–16 weeks	peripheral serum	iTRAQ LC-MS/MS, 2-plex	whole proteins (comprehensive)	P13671	NGT	CO6_HUMAN	Complement component C6	C6	ENSG00000039537	729
28220636	GDM vs NGT	at 12–16 weeks	peripheral serum	iTRAQ LC-MS/MS, 2-plex	whole proteins (comprehensive)	P10643	NGT	CO7_HUMAN	Complement component C7	C7	ENSG00000112936	730
28220636	GDM vs NGT	at 12–16 weeks	peripheral serum	iTRAQ LC-MS/MS, 2-plex	whole proteins (comprehensive)	P07358	NGT	CO8B_HUMAN	Complement component C8 beta chain (Complement component 8 subunit beta)	C8B	ENSG00000021852	732
28220636	GDM vs NGT	at 12–16 weeks	peripheral serum	iTRAQ LC-MS/MS, 2-plex	whole proteins (comprehensive)	P07360	NGT	CO8G_HUMAN	Complement component C8 gamma chain	C8G	ENSG00000176919	733
28220636	GDM vs NGT	at 12–16 weeks	peripheral serum	iTRAQ LC-MS/MS, 2-plex	whole proteins (comprehensive)	P02748	NGT	CO9_HUMAN	Complement component C9 [Cleaved into: Complement component C9a; Complement component C9b]	C9	ENSG00000113600	735
28220636	GDM vs NGT	at 12–16 weeks	peripheral serum	iTRAQ LC-MS/MS, 2-plex	whole proteins (comprehensive)	P00751	NGT	CFAB_HUMAN	Complement factor B (EC 3.4.21.47) (C3/C5 convertase) (Glycine-rich beta glycoprotein) (GBG) (PBF2) (Properdin factor B) [Cleaved into: Complement factor B Ba fragment; Complement factor B Bb fragment]	CFB BF BFD	ENSG00000241534	629
28220636	GDM vs NGT	at 12–16 weeks	peripheral serum	iTRAQ LC-MS/MS, 2-plex	whole proteins (comprehensive)	P08603	NGT	CFAH_HUMAN	Complement factor H (H factor 1)	CFH HF HF1 HF2	ENSG00000000971	3075
28220636	GDM vs NGT	at 12–16 weeks	peripheral serum	iTRAQ LC-MS/MS, 2-plex	whole proteins (comprehensive)	P14625	NGT	ENPL_HUMAN	Endoplasmin (94 kDa glucose-regulated protein) (GRP-94) (Heat shock protein 90 kDa beta member 1) (Tumor rejection antigen 1) (gp96 homolog)	HSP90B1 GRP94 TRA1	ENSG00000166598	7184
28220636	GDM vs NGT	at 12–16 weeks	peripheral serum	iTRAQ LC-MS/MS, 2-plex	whole proteins (comprehensive)	P02671	GDM	FIBA_HUMAN	Fibrinogen alpha chain [Cleaved into: Fibrinopeptide A; Fibrinogen alpha chain]	FGA	ENSG00000171560	2243
28220636	GDM vs NGT	at 12–16 weeks	peripheral serum	iTRAQ LC-MS/MS, 2-plex	whole proteins (comprehensive)	Q08380	GDM	LG3BP_HUMAN	Galectin-3-binding protein (Basement membrane autoantigen p105) (Lectin galactoside-binding soluble 3-binding protein) (Mac-2-binding protein) (MAC2BP) (Mac-2 BP) (Tumor-associated antigen 90K)	LGALS3BP M2BP	ENSG00000108679	3959
28220636	GDM vs NGT	at 12–16 weeks	peripheral serum	iTRAQ LC-MS/MS, 2-plex	whole proteins (comprehensive)	P06396	NGT	GELS_HUMAN	Gelsolin (AGEL) (Actin-depolymerizing factor) (ADF) (Brevin)	GSN	ENSG00000148180	2934
28220636	GDM vs NGT	at 12–16 weeks	peripheral serum	iTRAQ LC-MS/MS, 2-plex	whole proteins (comprehensive)	P04406	GDM	G3P_HUMAN	Glyceraldehyde-3-phosphate dehydrogenase (GAPDH) (EC 1.2.1.12) (Peptidyl-cysteine S-nitrosylase GAPDH) (EC 2.6.99.-)	GAPDH GAPD CDABP0047 OK/SW-cl.12	ENSG00000111640	2597
28220636	GDM vs NGT	at 12–16 weeks	peripheral serum	iTRAQ LC-MS/MS, 2-plex	whole proteins (comprehensive)	P01871	NGT	IGHM_HUMAN	Immunoglobulin heavy constant mu (Ig mu chain C region) (Ig mu chain C region BOT) (Ig mu chain C region GAL) (Ig mu chain C region OU)	IGHM	ENSG00000282657
28220636	GDM vs NGT	at 12–16 weeks	peripheral serum	iTRAQ LC-MS/MS, 2-plex	whole proteins (comprehensive)	P24593	GDM	IBP5_HUMAN	Insulin-like growth factor-binding protein 5 (IBP-5) (IGF-binding protein 5) (IGFBP-5)	IGFBP5 IBP5	ENSG00000115461	3488
28220636	GDM vs NGT	at 12–16 weeks	peripheral serum	iTRAQ LC-MS/MS, 2-plex	whole proteins (comprehensive)	P19827	NGT	ITIH1_HUMAN	Inter-alpha-trypsin inhibitor heavy chain H1 (ITI heavy chain H1) (ITI-HC1) (Inter-alpha-inhibitor heavy chain 1) (Inter-alpha-trypsin inhibitor complex component III) (Serum-derived hyaluronan-associated protein) (SHAP)	ITIH1 IGHEP1	ENSG00000055957	3697
28220636	GDM vs NGT	at 12–16 weeks	peripheral serum	iTRAQ LC-MS/MS, 2-plex	whole proteins (comprehensive)	Q14624	NGT	ITIH4_HUMAN	Inter-alpha-trypsin inhibitor heavy chain H4 (ITI heavy chain H4) (ITI-HC4) (Inter-alpha-inhibitor heavy chain 4) (Inter-alpha-trypsin inhibitor family heavy chain-related protein) (IHRP) (Plasma kallikrein sensitive glycoprotein 120) (Gp120) (PK-120) [Cleaved into: 70 kDa inter-alpha-trypsin inhibitor heavy chain H4; 35 kDa inter-alpha-trypsin inhibitor heavy chain H4]	ITIH4 IHRP ITIHL1 PK120 PRO1851	ENSG00000055955	3700
28220636	GDM vs NGT	at 12–16 weeks	peripheral serum	iTRAQ LC-MS/MS, 2-plex	whole proteins (comprehensive)	P05164	GDM	PERM_HUMAN	Myeloperoxidase (MPO) (EC 1.11.2.2) [Cleaved into: Myeloperoxidase; 89 kDa myeloperoxidase; 84 kDa myeloperoxidase; Myeloperoxidase light chain; Myeloperoxidase heavy chain]	MPO	ENSG00000005381	4353
28220636	GDM vs NGT	at 12–16 weeks	peripheral serum	iTRAQ LC-MS/MS, 2-plex	whole proteins (comprehensive)	P20742	NGT	PZP_HUMAN	Pregnancy zone protein (C3 and PZP-like alpha-2-macroglobulin domain-containing protein 6)	PZP CPAMD6	ENSG00000126838
28220636	GDM vs NGT	at 12–16 weeks	peripheral serum	iTRAQ LC-MS/MS, 2-plex	whole proteins (comprehensive)	P07237	NGT	PDIA1_HUMAN	Protein disulfide-isomerase (PDI) (EC 5.3.4.1) (Cellular thyroid hormone-binding protein) (Prolyl 4-hydroxylase subunit beta) (p55)	P4HB ERBA2L PDI PDIA1 PO4DB	ENSG00000185624	5034
28220636	GDM vs NGT	at 12–16 weeks	peripheral serum	iTRAQ LC-MS/MS, 2-plex	whole proteins (comprehensive)	Q92954	GDM	PRG4_HUMAN	Proteoglycan 4 (Lubricin) (Megakaryocyte-stimulating factor) (Superficial zone proteoglycan) [Cleaved into: Proteoglycan 4 C-terminal part]	PRG4 MSF SZP	ENSG00000116690	10216
28220636	GDM vs NGT	at 12–16 weeks	peripheral serum	iTRAQ LC-MS/MS, 2-plex	whole proteins (comprehensive)	P00734	NGT	THRB_HUMAN	Prothrombin (EC 3.4.21.5) (Coagulation factor II) [Cleaved into: Activation peptide fragment 1; Activation peptide fragment 2; Thrombin light chain; Thrombin heavy chain]	F2	ENSG00000180210	2147
28220636	GDM vs NGT	at 12–16 weeks	peripheral serum	iTRAQ LC-MS/MS, 2-plex	whole proteins (comprehensive)	P27169	GDM	PON1_HUMAN	Serum paraoxonase/arylesterase 1 (PON 1) (EC 3.1.1.2) (EC 3.1.1.81) (EC 3.1.8.1) (Aromatic esterase 1) (A-esterase 1) (K-45) (Serum aryldialkylphosphatase 1)	PON1 PON	ENSG00000005421	5444
28220636	GDM vs NGT	at 12–16 weeks	peripheral serum	iTRAQ LC-MS/MS, 2-plex	whole proteins (comprehensive)	P04070	NGT	PROC_HUMAN	Vitamin K-dependent protein C (EC 3.4.21.69) (Anticoagulant protein C) (Autoprothrombin IIA) (Blood coagulation factor XIV) [Cleaved into: Vitamin K-dependent protein C light chain; Vitamin K-dependent protein C heavy chain; Activation peptide]	PROC	ENSG00000115718	5624
29760307	GDM vs NGT	at the early second trimester (15 to 20 weeks of gestation)	urine	iTRAQ LC-MS/MS, 6-plex labeling	whole proteins (comprehensive)	P13987	NGT	CD59_HUMAN	CD59 glycoprotein (1F5 antigen) (20 kDa homologous restriction factor) (HRF-20) (HRF20) (MAC-inhibitory protein) (MAC-IP) (MEM43 antigen) (Membrane attack complex inhibition factor) (MACIF) (Membrane inhibitor of reactive lysis) (MIRL) (Protectin) (CD antigen CD59)	CD59 MIC11 MIN1 MIN2 MIN3 MSK21	ENSG00000085063	966
29760307	GDM vs NGT	at the early second trimester (15 to 20 weeks of gestation)	urine	iTRAQ LC-MS/MS, 6-plex labeling	whole proteins (comprehensive)	P14778	GDM	IL1R1_HUMAN	Interleukin-1 receptor type 1 (IL-1R-1) (IL-1RT-1) (IL-1RT1) (CD121 antigen-like family member A) (Interleukin-1 receptor alpha) (IL-1R-alpha) (Interleukin-1 receptor type I) (p80) (CD antigen CD121a) [Cleaved into: Interleukin-1 receptor type 1, membrane form (mIL-1R1) (mIL-1RI); Interleukin-1 receptor type 1, soluble form (sIL-1R1) (sIL-1RI)]	IL1R1 IL1R IL1RA IL1RT1	ENSG00000115594	3554
30200149	GDM vs NGT	peripheral blood: at admission (about 1 day to 0 week before delivery); umbilical venous blood: during labor or cesarean section	peripheral plasma	iTRAQ LC-MS/MS, 8-plex	whole proteins (comprehensive)	B4DEB9	GDM	B4DEB9_HUMAN	cDNA FLJ61099, highly similar to ADP-ribosylation factor 1
30200149	GDM vs NGT	peripheral blood: at admission (about 1 day to 0 week before delivery); umbilical venous blood: during labor or cesarean section	peripheral plasma	iTRAQ LC-MS/MS, 8-plex	whole proteins (comprehensive)	B2R4M6	GDM	B2R4M6_HUMAN	Protein S100 (S100 calcium-binding protein)
30200149	GDM vs NGT	peripheral blood: at admission (about 1 day to 0 week before delivery); umbilical venous blood: during labor or cesarean section	peripheral plasma	iTRAQ LC-MS/MS, 8-plex	whole proteins (comprehensive)	Q86TT1	GDM	Q86TT1_HUMAN	Full-length cDNA clone CS0DD006YL02 of Neuroblastoma of Homo sapiens (human)
30200149	GDM vs NGT	peripheral blood: at admission (about 1 day to 0 week before delivery); umbilical venous blood: during labor or cesarean section	peripheral plasma	iTRAQ LC-MS/MS, 8-plex	whole proteins (comprehensive)	C9JAK5	GDM	C9JAK5_HUMAN	ADP-ribosylation factor 4	ARF4	ENSG00000168374
30200149	GDM vs NGT	peripheral blood: at admission (about 1 day to 0 week before delivery); umbilical venous blood: during labor or cesarean section	peripheral plasma	iTRAQ LC-MS/MS, 8-plex	whole proteins (comprehensive)	Q6U2L6	GDM	Q6U2L6_HUMAN	C4B (Fragment)	C4B
30200149	GDM vs NGT	peripheral blood: at admission (about 1 day to 0 week before delivery); umbilical venous blood: during labor or cesarean section	peripheral plasma	iTRAQ LC-MS/MS, 8-plex	whole proteins (comprehensive)	G3V0E5	GDM	G3V0E5_HUMAN	Transferrin receptor (P90, CD71), isoform CRA_c (Transferrin receptor protein 1)	TFRC hCG_22086	ENSG00000072274	7037
30200149	GDM vs NGT	peripheral blood: at admission (about 1 day to 0 week before delivery); umbilical venous blood: during labor or cesarean section	peripheral plasma	iTRAQ LC-MS/MS, 8-plex	whole proteins (comprehensive)	A3KPE2	GDM	A3KPE2_HUMAN	Apolipoprotein C-III (Apolipoprotein C-III variant 2) (Apolipoprotein C-III variant 3) (Apolipoprotein C-III, isoform CRA_a) (Apolipoprotein C3)	APOC3 hCG_41334		345
30200149	GDM vs NGT	peripheral blood: at admission (about 1 day to 0 week before delivery); umbilical venous blood: during labor or cesarean section	peripheral plasma	iTRAQ LC-MS/MS, 8-plex	whole proteins (comprehensive)	A2A2F9	GDM	A2A2F9_HUMAN	Deleted.
30200149	GDM vs NGT	peripheral blood: at admission (about 1 day to 0 week before delivery); umbilical venous blood: during labor or cesarean section	peripheral plasma	iTRAQ LC-MS/MS, 8-plex	whole proteins (comprehensive)	Q5SRP5	GDM	Q5SRP5_HUMAN	Apolipoprotein M	APOM	ENSG00000224290
30200149	GDM vs NGT	peripheral blood: at admission (about 1 day to 0 week before delivery); umbilical venous blood: during labor or cesarean section	peripheral plasma	iTRAQ LC-MS/MS, 8-plex	whole proteins (comprehensive)	Q2TUW9	GDM	Q2TUW9_HUMAN	Lactoferrin			4057
30200149	GDM vs NGT	peripheral blood: at admission (about 1 day to 0 week before delivery); umbilical venous blood: during labor or cesarean section	peripheral plasma	iTRAQ LC-MS/MS, 8-plex	whole proteins (comprehensive)	Q14552	GDM	Q14552_HUMAN	Haptoglobin (Fragment)	HP
30200149	GDM vs NGT	peripheral blood: at admission (about 1 day to 0 week before delivery); umbilical venous blood: during labor or cesarean section	peripheral plasma	iTRAQ LC-MS/MS, 8-plex	whole proteins (comprehensive)	F5H0G0	GDM	F5H0G0_HUMAN	ATP-binding cassette sub-family B member 9	ABCB9	ENSG00000150967
30200149	GDM vs NGT	peripheral blood: at admission (about 1 day to 0 week before delivery); umbilical venous blood: during labor or cesarean section	peripheral plasma	iTRAQ LC-MS/MS, 8-plex	whole proteins (comprehensive)	Q59GS8	GDM	Q59GS8_HUMAN	Complement component 5 variant (Fragment)			727
30200149	GDM vs NGT	peripheral blood: at admission (about 1 day to 0 week before delivery); umbilical venous blood: during labor or cesarean section	peripheral plasma	iTRAQ LC-MS/MS, 8-plex	whole proteins (comprehensive)	Q9NSD0	NGT	Q9NSD0_HUMAN	Protein S
30200149	GDM vs NGT	peripheral blood: at admission (about 1 day to 0 week before delivery); umbilical venous blood: during labor or cesarean section	peripheral plasma	iTRAQ LC-MS/MS, 8-plex	whole proteins (comprehensive)	Q6N030	NGT	Q6N030_HUMAN	Uncharacterized protein	DKFZp686I15212
30200149	GDM vs NGT	peripheral blood: at admission (about 1 day to 0 week before delivery); umbilical venous blood: during labor or cesarean section	peripheral plasma	iTRAQ LC-MS/MS, 8-plex	whole proteins (comprehensive)	B7Z8Q2	NGT	B7Z8Q2_HUMAN	cDNA FLJ55606, highly similar to Alpha-2-HS-glycoprotein
30200149	GDM vs NGT	peripheral blood: at admission (about 1 day to 0 week before delivery); umbilical venous blood: during labor or cesarean section	peripheral plasma	iTRAQ LC-MS/MS, 8-plex	whole proteins (comprehensive)	A6NCP9	NGT	A6NCP9_HUMAN	Deleted.
30200149	GDM vs NGT	peripheral blood: at admission (about 1 day to 0 week before delivery); umbilical venous blood: during labor or cesarean section	peripheral plasma	iTRAQ LC-MS/MS, 8-plex	whole proteins (comprehensive)	D6RJI3	NGT	D6RJI3_HUMAN	Fibrillin-2	FBN2	ENSG00000138829
30200149	GDM vs NGT	peripheral blood: at admission (about 1 day to 0 week before delivery); umbilical venous blood: during labor or cesarean section	peripheral plasma	iTRAQ LC-MS/MS, 8-plex	whole proteins (comprehensive)	B4DPP8	NGT	B4DPP8_HUMAN	cDNA FLJ53075, highly similar to Kininogen-1
30200149	GDM vs NGT	peripheral blood: at admission (about 1 day to 0 week before delivery); umbilical venous blood: during labor or cesarean section	peripheral plasma	iTRAQ LC-MS/MS, 8-plex	whole proteins (comprehensive)	A5YAK2	NGT	A5YAK2_HUMAN	Apolipoprotein C-IV	APOC4
30200149	GDM vs NGT	peripheral blood: at admission (about 1 day to 0 week before delivery); umbilical venous blood: during labor or cesarean section	peripheral plasma	iTRAQ LC-MS/MS, 8-plex	whole proteins (comprehensive)	B4DGL0	NGT	B4DGL0_HUMAN	cDNA FLJ53619, highly similar to Heat shock protein HSP 90-beta			3326
30200149	GDM vs NGT	peripheral blood: at admission (about 1 day to 0 week before delivery); umbilical venous blood: during labor or cesarean section	peripheral plasma	iTRAQ LC-MS/MS, 8-plex	whole proteins (comprehensive)	F8VV32	NGT	F8VV32_HUMAN	Lysozyme (EC 3.2.1.17)	LYZ	ENSG00000090382
30200149	GDM vs NGT	peripheral blood: at admission (about 1 day to 0 week before delivery); umbilical venous blood: during labor or cesarean section	peripheral plasma	iTRAQ LC-MS/MS, 8-plex	whole proteins (comprehensive)	A8K6C1	NGT	A8K6C1_HUMAN	Cholesteryl ester transfer protein
30200149	GDM vs NGT	peripheral blood: at admission (about 1 day to 0 week before delivery); umbilical venous blood: during labor or cesarean section	peripheral plasma	iTRAQ LC-MS/MS, 8-plex	whole proteins (comprehensive)	C9JU00	NGT	C9JU00_HUMAN	Fibrinogen gamma chain (Fragment)	FGG	ENSG00000171557
30200149	GDM vs NGT	peripheral blood: at admission (about 1 day to 0 week before delivery); umbilical venous blood: during labor or cesarean section	umbilical venous plasma	iTRAQ LC-MS/MS, 8-plex	whole proteins (comprehensive)	P69905	GDM	HBA_HUMAN	Hemoglobin subunit alpha (Alpha-globin) (Hemoglobin alpha chain)	HBA1; HBA2	ENSG00000206172	3040
30200149	GDM vs NGT	peripheral blood: at admission (about 1 day to 0 week before delivery); umbilical venous blood: during labor or cesarean section	umbilical venous plasma	iTRAQ LC-MS/MS, 8-plex	whole proteins (comprehensive)	P68871	GDM	HBB_HUMAN	Hemoglobin subunit beta (Beta-globin) (Hemoglobin beta chain) [Cleaved into: LVV-hemorphin-7; Spinorphin]	HBB	ENSG00000244734	3043
30200149	GDM vs NGT	peripheral blood: at admission (about 1 day to 0 week before delivery); umbilical venous blood: during labor or cesarean section	umbilical venous plasma	iTRAQ LC-MS/MS, 8-plex	whole proteins (comprehensive)	Q6B0K9	GDM	HBM_HUMAN	Hemoglobin subunit mu (Hemoglobin mu chain) (Mu-globin)	HBM HBAP2	ENSG00000206177	3042
30200149	GDM vs NGT	peripheral blood: at admission (about 1 day to 0 week before delivery); umbilical venous blood: during labor or cesarean section	umbilical venous plasma	iTRAQ LC-MS/MS, 8-plex	whole proteins (comprehensive)	B2R815	GDM	B2R815_HUMAN	cDNA, FLJ93695, highly similar to Homo sapiens serpin peptidase inhibitor, clade A (alpha-1 antiproteinase, antitrypsin), member 4 (SERPINA4), mRNA
30200149	GDM vs NGT	peripheral blood: at admission (about 1 day to 0 week before delivery); umbilical venous blood: during labor or cesarean section	umbilical venous plasma	iTRAQ LC-MS/MS, 8-plex	whole proteins (comprehensive)	B3VMW0	GDM	B3VMW0_HUMAN	Lactoferrin
30200149	GDM vs NGT	peripheral blood: at admission (about 1 day to 0 week before delivery); umbilical venous blood: during labor or cesarean section	umbilical venous plasma	iTRAQ LC-MS/MS, 8-plex	whole proteins (comprehensive)	I3L145	GDM	I3L145_HUMAN	Sex hormone-binding globulin (Sex hormone-binding globulin, isoform CRA_a)	SHBG hCG_42018	ENSG00000129214	6462
30200149	GDM vs NGT	peripheral blood: at admission (about 1 day to 0 week before delivery); umbilical venous blood: during labor or cesarean section	umbilical venous plasma	iTRAQ LC-MS/MS, 8-plex	whole proteins (comprehensive)	Q6U2L6	GDM	Q6U2L6_HUMAN	C4B (Fragment)	C4B
30200149	GDM vs NGT	peripheral blood: at admission (about 1 day to 0 week before delivery); umbilical venous blood: during labor or cesarean section	umbilical venous plasma	iTRAQ LC-MS/MS, 8-plex	whole proteins (comprehensive)	Q59HB3	GDM	Q59HB3_HUMAN	Apolipoprotein B variant (Fragment)			338
30200149	GDM vs NGT	peripheral blood: at admission (about 1 day to 0 week before delivery); umbilical venous blood: during labor or cesarean section	umbilical venous plasma	iTRAQ LC-MS/MS, 8-plex	whole proteins (comprehensive)	Q15485	GDM	FCN2_HUMAN	Ficolin-2 (37 kDa elastin-binding protein) (Collagen/fibrinogen domain-containing protein 2) (EBP-37) (Ficolin-B) (Ficolin-beta) (Hucolin) (L-ficolin) (Serum lectin p35)	FCN2 FCNL	ENSG00000160339	2220
30200149	GDM vs NGT	peripheral blood: at admission (about 1 day to 0 week before delivery); umbilical venous blood: during labor or cesarean section	umbilical venous plasma	iTRAQ LC-MS/MS, 8-plex	whole proteins (comprehensive)	P0C0L4	GDM	CO4A_HUMAN	Complement C4-A (Acidic complement C4) (C3 and PZP-like alpha-2-macroglobulin domain-containing protein 2) [Cleaved into: Complement C4 beta chain; Complement C4-A alpha chain; C4a anaphylatoxin; C4b-A; C4d-A; Complement C4 gamma chain]	C4A CO4 CPAMD2	ENSG00000244731	721
30200149	GDM vs NGT	peripheral blood: at admission (about 1 day to 0 week before delivery); umbilical venous blood: during labor or cesarean section	umbilical venous plasma	iTRAQ LC-MS/MS, 8-plex	whole proteins (comprehensive)	O00391	GDM	QSOX1_HUMAN	Sulfhydryl oxidase 1 (hQSOX) (EC 1.8.3.2) (Quiescin Q6)	QSOX1 QSCN6 UNQ2520/PRO6013	ENSG00000116260	5768
30200149	GDM vs NGT	peripheral blood: at admission (about 1 day to 0 week before delivery); umbilical venous blood: during labor or cesarean section	umbilical venous plasma	iTRAQ LC-MS/MS, 8-plex	whole proteins (comprehensive)	Q9UGM5	GDM	FETUB_HUMAN	Fetuin-B (16G2) (Fetuin-like protein IRL685) (Gugu)	FETUB	ENSG00000090512	26998
30200149	GDM vs NGT	peripheral blood: at admission (about 1 day to 0 week before delivery); umbilical venous blood: during labor or cesarean section	umbilical venous plasma	iTRAQ LC-MS/MS, 8-plex	whole proteins (comprehensive)	J3KQ66	GDM	J3KQ66_HUMAN	Reelin	RELN	ENSG00000189056
30200149	GDM vs NGT	peripheral blood: at admission (about 1 day to 0 week before delivery); umbilical venous blood: during labor or cesarean section	umbilical venous plasma	iTRAQ LC-MS/MS, 8-plex	whole proteins (comprehensive)	C9JPG5	GDM	C9JPG5_HUMAN	Semaphorin-3F	SEMA3F	ENSG00000001617	6405
30200149	GDM vs NGT	peripheral blood: at admission (about 1 day to 0 week before delivery); umbilical venous blood: during labor or cesarean section	umbilical venous plasma	iTRAQ LC-MS/MS, 8-plex	whole proteins (comprehensive)	F2RM37	GDM	F2RM37_HUMAN	Coagulation factor IX	F9 p22
30200149	GDM vs NGT	peripheral blood: at admission (about 1 day to 0 week before delivery); umbilical venous blood: during labor or cesarean section	umbilical venous plasma	iTRAQ LC-MS/MS, 8-plex	whole proteins (comprehensive)	D6RAR4	GDM	D6RAR4_HUMAN	Hepatocyte growth factor activator	HGFAC	ENSG00000109758	3083
30200149	GDM vs NGT	peripheral blood: at admission (about 1 day to 0 week before delivery); umbilical venous blood: during labor or cesarean section	umbilical venous plasma	iTRAQ LC-MS/MS, 8-plex	whole proteins (comprehensive)	Q13103	GDM	SPP24_HUMAN	Secreted phosphoprotein 24 (Spp-24) (Secreted phosphoprotein 2)	SPP2 SPP24	ENSG00000072080	6694
30200149	GDM vs NGT	peripheral blood: at admission (about 1 day to 0 week before delivery); umbilical venous blood: during labor or cesarean section	umbilical venous plasma	iTRAQ LC-MS/MS, 8-plex	whole proteins (comprehensive)	Q86U17	GDM	SPA11_HUMAN	Serpin A11	SERPINA11	ENSG00000186910	256394
30200149	GDM vs NGT	peripheral blood: at admission (about 1 day to 0 week before delivery); umbilical venous blood: during labor or cesarean section	umbilical venous plasma	iTRAQ LC-MS/MS, 8-plex	whole proteins (comprehensive)	B2R7N9	GDM	B2R7N9_HUMAN	cDNA, FLJ93532, highly similar to Homo sapiens osteomodulin (OMD), mRNA
30200149	GDM vs NGT	peripheral blood: at admission (about 1 day to 0 week before delivery); umbilical venous blood: during labor or cesarean section	umbilical venous plasma	iTRAQ LC-MS/MS, 8-plex	whole proteins (comprehensive)	B4DF70	GDM	B4DF70_HUMAN	cDNA FLJ60461, highly similar to Peroxiredoxin-2
30200149	GDM vs NGT	peripheral blood: at admission (about 1 day to 0 week before delivery); umbilical venous blood: during labor or cesarean section	umbilical venous plasma	iTRAQ LC-MS/MS, 8-plex	whole proteins (comprehensive)	Q9BWP8	GDM	COL11_HUMAN	Collectin-11 (Collectin kidney protein 1) (CL-K1)	COLEC11 UNQ596/PRO1182	ENSG00000118004	78989
30200149	GDM vs NGT	peripheral blood: at admission (about 1 day to 0 week before delivery); umbilical venous blood: during labor or cesarean section	umbilical venous plasma	iTRAQ LC-MS/MS, 8-plex	whole proteins (comprehensive)	D3GKD8	GDM	D3GKD8_HUMAN	A-gamma globin Osilo variant	HBG1
30200149	GDM vs NGT	peripheral blood: at admission (about 1 day to 0 week before delivery); umbilical venous blood: during labor or cesarean section	umbilical venous plasma	iTRAQ LC-MS/MS, 8-plex	whole proteins (comprehensive)	Q5SRP5	GDM	Q5SRP5_HUMAN	Apolipoprotein M	APOM	ENSG00000224290
30200149	GDM vs NGT	peripheral blood: at admission (about 1 day to 0 week before delivery); umbilical venous blood: during labor or cesarean section	umbilical venous plasma	iTRAQ LC-MS/MS, 8-plex	whole proteins (comprehensive)	B2R7Z6	GDM	B2R7Z6_HUMAN	cDNA, FLJ93674
30200149	GDM vs NGT	peripheral blood: at admission (about 1 day to 0 week before delivery); umbilical venous blood: during labor or cesarean section	umbilical venous plasma	iTRAQ LC-MS/MS, 8-plex	whole proteins (comprehensive)	F1C4A7	GDM	F1C4A7_HUMAN	Monocyte differentiation antigen CD14 (Myeloid cell-specific leucine-rich glycoprotein)	CD14
30200149	GDM vs NGT	peripheral blood: at admission (about 1 day to 0 week before delivery); umbilical venous blood: during labor or cesarean section	umbilical venous plasma	iTRAQ LC-MS/MS, 8-plex	whole proteins (comprehensive)	A0A024R8V7	GDM	A0A024R8V7_HUMAN	TIMP metallopeptidase inhibitor 2, isoform CRA_b	TIMP2 hCG_95573
30200149	GDM vs NGT	peripheral blood: at admission (about 1 day to 0 week before delivery); umbilical venous blood: during labor or cesarean section	umbilical venous plasma	iTRAQ LC-MS/MS, 8-plex	whole proteins (comprehensive)	P01616	GDM	KVD28_HUMAN	Immunoglobulin kappa variable 2D-28 (Ig kappa chain V-II region FR) (Ig kappa chain V-II region GM607) (Ig kappa chain V-II region MIL) (Ig kappa chain V-II region TEW)	IGKV2D-28	ENSG00000242534
30200149	GDM vs NGT	peripheral blood: at admission (about 1 day to 0 week before delivery); umbilical venous blood: during labor or cesarean section	umbilical venous plasma	iTRAQ LC-MS/MS, 8-plex	whole proteins (comprehensive)	Q9Y6Z7	GDM	COL10_HUMAN	Collectin-10 (Collectin liver protein 1) (CL-L1) (Collectin-34) (CL-34)	COLEC10 CLL1 UNQ366/PRO702	ENSG00000184374	10584
30200149	GDM vs NGT	peripheral blood: at admission (about 1 day to 0 week before delivery); umbilical venous blood: during labor or cesarean section	umbilical venous plasma	iTRAQ LC-MS/MS, 8-plex	whole proteins (comprehensive)	D6RF86	GDM	D6RF86_HUMAN	Cadherin-6	CDH6	ENSG00000113361
30200149	GDM vs NGT	peripheral blood: at admission (about 1 day to 0 week before delivery); umbilical venous blood: during labor or cesarean section	umbilical venous plasma	iTRAQ LC-MS/MS, 8-plex	whole proteins (comprehensive)	A0A024R462	NGT	A0A024R462_HUMAN	Fibronectin 1, isoform CRA_n	FN1 hCG_1813428
30200149	GDM vs NGT	peripheral blood: at admission (about 1 day to 0 week before delivery); umbilical venous blood: during labor or cesarean section	umbilical venous plasma	iTRAQ LC-MS/MS, 8-plex	whole proteins (comprehensive)	A0A087WXL8	NGT	A0A087WXL8_HUMAN	Deleted.
30200149	GDM vs NGT	peripheral blood: at admission (about 1 day to 0 week before delivery); umbilical venous blood: during labor or cesarean section	umbilical venous plasma	iTRAQ LC-MS/MS, 8-plex	whole proteins (comprehensive)	G3XAI2	NGT	G3XAI2_HUMAN	Laminin subunit beta-1 (Laminin, beta 1, isoform CRA_a)	LAMB1 hCG_17112	ENSG00000091136	3912
30200149	GDM vs NGT	peripheral blood: at admission (about 1 day to 0 week before delivery); umbilical venous blood: during labor or cesarean section	umbilical venous plasma	iTRAQ LC-MS/MS, 8-plex	whole proteins (comprehensive)	P07900	NGT	HS90A_HUMAN	Heat shock protein HSP 90-alpha (Heat shock 86 kDa) (HSP 86) (HSP86) (Lipopolysaccharide-associated protein 2) (LAP-2) (LPS-associated protein 2) (Renal carcinoma antigen NY-REN-38)	HSP90AA1 HSP90A HSPC1 HSPCA	ENSG00000080824	3320
30200149	GDM vs NGT	peripheral blood: at admission (about 1 day to 0 week before delivery); umbilical venous blood: during labor or cesarean section	umbilical venous plasma	iTRAQ LC-MS/MS, 8-plex	whole proteins (comprehensive)	J3KMX3	NGT	J3KMX3_HUMAN	Alpha-fetoprotein	AFP	ENSG00000081051
30200149	GDM vs NGT	peripheral blood: at admission (about 1 day to 0 week before delivery); umbilical venous blood: during labor or cesarean section	umbilical venous plasma	iTRAQ LC-MS/MS, 8-plex	whole proteins (comprehensive)	P03951	NGT	FA11_HUMAN	Coagulation factor XI (FXI) (EC 3.4.21.27) (Plasma thromboplastin antecedent) (PTA) [Cleaved into: Coagulation factor XIa heavy chain; Coagulation factor XIa light chain]	F11	ENSG00000088926	2160
30200149	GDM vs NGT	peripheral blood: at admission (about 1 day to 0 week before delivery); umbilical venous blood: during labor or cesarean section	umbilical venous plasma	iTRAQ LC-MS/MS, 8-plex	whole proteins (comprehensive)	A0A024R580	NGT	A0A024R580_HUMAN	Calpain 1, (Mu/I) large subunit, isoform CRA_a	CAPN1 hCG_23396
30200149	GDM vs NGT	peripheral blood: at admission (about 1 day to 0 week before delivery); umbilical venous blood: during labor or cesarean section	umbilical venous plasma	iTRAQ LC-MS/MS, 8-plex	whole proteins (comprehensive)	P30041	NGT	PRDX6_HUMAN	Peroxiredoxin-6 (EC 1.11.1.15) (1-Cys peroxiredoxin) (1-Cys PRX) (24 kDa protein) (Acidic calcium-independent phospholipase A2) (aiPLA2) (EC 3.1.1.4) (Antioxidant protein 2) (Liver 2D page spot 40) (Non-selenium glutathione peroxidase) (NSGPx) (Red blood cells page spot 12)	PRDX6 AOP2 KIAA0106	ENSG00000117592	9588
30200149	GDM vs NGT	peripheral blood: at admission (about 1 day to 0 week before delivery); umbilical venous blood: during labor or cesarean section	umbilical venous plasma	iTRAQ LC-MS/MS, 8-plex	whole proteins (comprehensive)	B7Z832	NGT	B7Z832_HUMAN	cDNA FLJ51409, highly similar to Thrombospondin-4			7060
30200149	GDM vs NGT	peripheral blood: at admission (about 1 day to 0 week before delivery); umbilical venous blood: during labor or cesarean section	umbilical venous plasma	iTRAQ LC-MS/MS, 8-plex	whole proteins (comprehensive)	E3UN46	NGT	E3UN46_HUMAN	Insulin-like growth factor II transcript variant 3 isoform 1 (Fragment)	IGF2		3481
30200149	GDM vs NGT	peripheral blood: at admission (about 1 day to 0 week before delivery); umbilical venous blood: during labor or cesarean section	umbilical venous plasma	iTRAQ LC-MS/MS, 8-plex	whole proteins (comprehensive)	A0A5E4	NGT	A0A5E4_HUMAN	Uncharacterized protein
30200149	GDM vs NGT	peripheral blood: at admission (about 1 day to 0 week before delivery); umbilical venous blood: during labor or cesarean section	umbilical venous plasma	iTRAQ LC-MS/MS, 8-plex	whole proteins (comprehensive)	O43866	NGT	CD5L_HUMAN	CD5 antigen-like (Apoptosis inhibitor expressed by macrophages) (hAIM) (CT-2) (IgM-associated peptide) (SP-alpha)	CD5L API6 UNQ203/PRO229	ENSG00000073754	922
30200149	GDM vs NGT	peripheral blood: at admission (about 1 day to 0 week before delivery); umbilical venous blood: during labor or cesarean section	umbilical venous plasma	iTRAQ LC-MS/MS, 8-plex	whole proteins (comprehensive)	P55072	NGT	TERA_HUMAN	Transitional endoplasmic reticulum ATPase (TER ATPase) (EC 3.6.4.6) (15S Mg(2+)-ATPase p97 subunit) (Valosin-containing protein) (VCP)	VCP	ENSG00000165280	7415
30200149	GDM vs NGT	peripheral blood: at admission (about 1 day to 0 week before delivery); umbilical venous blood: during labor or cesarean section	umbilical venous plasma	iTRAQ LC-MS/MS, 8-plex	whole proteins (comprehensive)	Q5U0A0	NGT	Q5U0A0_HUMAN	Proteasome subunit alpha type (EC 3.4.25.1)
30200149	GDM vs NGT	peripheral blood: at admission (about 1 day to 0 week before delivery); umbilical venous blood: during labor or cesarean section	umbilical venous plasma	iTRAQ LC-MS/MS, 8-plex	whole proteins (comprehensive)	P08567	NGT	PLEK_HUMAN	Pleckstrin (Platelet 47 kDa protein) (p47)	PLEK P47	ENSG00000115956	5341
30200149	GDM vs NGT	peripheral blood: at admission (about 1 day to 0 week before delivery); umbilical venous blood: during labor or cesarean section	umbilical venous plasma	iTRAQ LC-MS/MS, 8-plex	whole proteins (comprehensive)	O43707	NGT	ACTN4_HUMAN	Alpha-actinin-4 (Non-muscle alpha-actinin 4)	ACTN4	ENSG00000282844	81
30200149	GDM vs NGT	peripheral blood: at admission (about 1 day to 0 week before delivery); umbilical venous blood: during labor or cesarean section	umbilical venous plasma	iTRAQ LC-MS/MS, 8-plex	whole proteins (comprehensive)	B4DY28	NGT	B4DY28_HUMAN	cDNA FLJ61189, highly similar to Cysteine and glycine-rich protein 1			1465
30200149	GDM vs NGT	peripheral blood: at admission (about 1 day to 0 week before delivery); umbilical venous blood: during labor or cesarean section	umbilical venous plasma	iTRAQ LC-MS/MS, 8-plex	whole proteins (comprehensive)	Q5JP53	NGT	Q5JP53_HUMAN	Tubulin beta chain	TUBB	ENSG00000232575
30200149	GDM vs NGT	peripheral blood: at admission (about 1 day to 0 week before delivery); umbilical venous blood: during labor or cesarean section	umbilical venous plasma	iTRAQ LC-MS/MS, 8-plex	whole proteins (comprehensive)	B7Z8Q2	NGT	B7Z8Q2_HUMAN	cDNA FLJ55606, highly similar to Alpha-2-HS-glycoprotein
30200149	GDM vs NGT	peripheral blood: at admission (about 1 day to 0 week before delivery); umbilical venous blood: during labor or cesarean section	umbilical venous plasma	iTRAQ LC-MS/MS, 8-plex	whole proteins (comprehensive)	B4DTQ6	NGT	B4DTQ6_HUMAN	cDNA FLJ54883, highly similar to Unc-13 homolog D
30200149	GDM vs NGT	peripheral blood: at admission (about 1 day to 0 week before delivery); umbilical venous blood: during labor or cesarean section	umbilical venous plasma	iTRAQ LC-MS/MS, 8-plex	whole proteins (comprehensive)	B4DPN0	NGT	B4DPN0_HUMAN	cDNA FLJ51265, moderately similar to Beta-2-glycoprotein 1 (Beta-2-glycoprotein I)
30200149	GDM vs NGT	peripheral blood: at admission (about 1 day to 0 week before delivery); umbilical venous blood: during labor or cesarean section	umbilical venous plasma	iTRAQ LC-MS/MS, 8-plex	whole proteins (comprehensive)	Q53G76	NGT	Q53G76_HUMAN	Beta actin variant (Fragment)
30200149	GDM vs NGT	peripheral blood: at admission (about 1 day to 0 week before delivery); umbilical venous blood: during labor or cesarean section	umbilical venous plasma	iTRAQ LC-MS/MS, 8-plex	whole proteins (comprehensive)	F5H423	NGT	F5H423_HUMAN	Uncharacterized protein		ENSG00000272822
30200149	GDM vs NGT	peripheral blood: at admission (about 1 day to 0 week before delivery); umbilical venous blood: during labor or cesarean section	umbilical venous plasma	iTRAQ LC-MS/MS, 8-plex	whole proteins (comprehensive)	H3BLU7	NGT	H3BLU7_HUMAN	Aflatoxin B1 aldehyde reductase member 2 (Fragment)	AKR7A2	ENSG00000053371
30200149	GDM vs NGT	peripheral blood: at admission (about 1 day to 0 week before delivery); umbilical venous blood: during labor or cesarean section	umbilical venous plasma	iTRAQ LC-MS/MS, 8-plex	whole proteins (comprehensive)	P20851	NGT	C4BPB_HUMAN	C4b-binding protein beta chain	C4BPB	ENSG00000123843	725
30200149	GDM vs NGT	peripheral blood: at admission (about 1 day to 0 week before delivery); umbilical venous blood: during labor or cesarean section	umbilical venous plasma	iTRAQ LC-MS/MS, 8-plex	whole proteins (comprehensive)	B7Z4B7	NGT	B7Z4B7_HUMAN	cDNA FLJ52561, highly similar to Four and a half LIM domains protein 1
30200149	GDM vs NGT	peripheral blood: at admission (about 1 day to 0 week before delivery); umbilical venous blood: during labor or cesarean section	umbilical venous plasma	iTRAQ LC-MS/MS, 8-plex	whole proteins (comprehensive)	A0A087X271	NGT	A0A087X271_HUMAN	Calponin (Fragment)	CNN2	ENSG00000064666
30200149	GDM vs NGT	peripheral blood: at admission (about 1 day to 0 week before delivery); umbilical venous blood: during labor or cesarean section	umbilical venous plasma	iTRAQ LC-MS/MS, 8-plex	whole proteins (comprehensive)	Q6N093	NGT	Q6N093_HUMAN	Uncharacterized protein DKFZp686I04196 (Fragment)	DKFZp686I04196
30200149	GDM vs NGT	peripheral blood: at admission (about 1 day to 0 week before delivery); umbilical venous blood: during labor or cesarean section	umbilical venous plasma	iTRAQ LC-MS/MS, 8-plex	whole proteins (comprehensive)	P21333	NGT	FLNA_HUMAN	Filamin-A (FLN-A) (Actin-binding protein 280) (ABP-280) (Alpha-filamin) (Endothelial actin-binding protein) (Filamin-1) (Non-muscle filamin)	FLNA FLN FLN1	ENSG00000196924	2316
30200149	GDM vs NGT	peripheral blood: at admission (about 1 day to 0 week before delivery); umbilical venous blood: during labor or cesarean section	umbilical venous plasma	iTRAQ LC-MS/MS, 8-plex	whole proteins (comprehensive)	P12814	NGT	ACTN1_HUMAN	Alpha-actinin-1 (Alpha-actinin cytoskeletal isoform) (F-actin cross-linking protein) (Non-muscle alpha-actinin-1)	ACTN1	ENSG00000072110	87
30200149	GDM vs NGT	peripheral blood: at admission (about 1 day to 0 week before delivery); umbilical venous blood: during labor or cesarean section	umbilical venous plasma	iTRAQ LC-MS/MS, 8-plex	whole proteins (comprehensive)	V9HW35	NGT	V9HW35_HUMAN	Peroxiredoxin (EC 1.11.1.15)	HEL-S-55
30200149	GDM vs NGT	peripheral blood: at admission (about 1 day to 0 week before delivery); umbilical venous blood: during labor or cesarean section	umbilical venous plasma	iTRAQ LC-MS/MS, 8-plex	whole proteins (comprehensive)	P02768	NGT	ALBU_HUMAN	Serum albumin	ALB GIG20 GIG42 PRO0903 PRO1708 PRO2044 PRO2619 PRO2675 UNQ696/PRO1341	ENSG00000163631	213
30200149	GDM vs NGT	peripheral blood: at admission (about 1 day to 0 week before delivery); umbilical venous blood: during labor or cesarean section	umbilical venous plasma	iTRAQ LC-MS/MS, 8-plex	whole proteins (comprehensive)	B4DPP8	NGT	B4DPP8_HUMAN	cDNA FLJ53075, highly similar to Kininogen-1
30200149	GDM vs NGT	peripheral blood: at admission (about 1 day to 0 week before delivery); umbilical venous blood: during labor or cesarean section	umbilical venous plasma	iTRAQ LC-MS/MS, 8-plex	whole proteins (comprehensive)	P35579	NGT	MYH9_HUMAN	Myosin-9 (Cellular myosin heavy chain, type A) (Myosin heavy chain 9) (Myosin heavy chain, non-muscle IIa) (Non-muscle myosin heavy chain A) (NMMHC-A) (Non-muscle myosin heavy chain IIa) (NMMHC II-a) (NMMHC-IIA)	MYH9	ENSG00000100345	4627
30200149	GDM vs NGT	peripheral blood: at admission (about 1 day to 0 week before delivery); umbilical venous blood: during labor or cesarean section	umbilical venous plasma	iTRAQ LC-MS/MS, 8-plex	whole proteins (comprehensive)	Q2YDB1	NGT	Q2YDB1_HUMAN	RASGRP2 protein (Fragment)	RASGRP2
30200149	GDM vs NGT	peripheral blood: at admission (about 1 day to 0 week before delivery); umbilical venous blood: during labor or cesarean section	umbilical venous plasma	iTRAQ LC-MS/MS, 8-plex	whole proteins (comprehensive)	B4DNL5	NGT	B4DNL5_HUMAN	Protein disulfide-isomerase (EC 5.3.4.1)
30200149	GDM vs NGT	peripheral blood: at admission (about 1 day to 0 week before delivery); umbilical venous blood: during labor or cesarean section	umbilical venous plasma	iTRAQ LC-MS/MS, 8-plex	whole proteins (comprehensive)	P07357	NGT	CO8A_HUMAN	Complement component C8 alpha chain (Complement component 8 subunit alpha)	C8A	ENSG00000157131	731
30200149	GDM vs NGT	peripheral blood: at admission (about 1 day to 0 week before delivery); umbilical venous blood: during labor or cesarean section	umbilical venous plasma	iTRAQ LC-MS/MS, 8-plex	whole proteins (comprehensive)	P01780	NGT	HV307_HUMAN	Immunoglobulin heavy variable 3-7 (Ig heavy chain V-III region GAL) (Ig heavy chain V-III region GAR) (Ig heavy chain V-III region JON)	IGHV3-7	ENSG00000282211
30200149	GDM vs NGT	peripheral blood: at admission (about 1 day to 0 week before delivery); umbilical venous blood: during labor or cesarean section	umbilical venous plasma	iTRAQ LC-MS/MS, 8-plex	whole proteins (comprehensive)	G3V1A4	NGT	G3V1A4_HUMAN	Cofilin 1 (Non-muscle), isoform CRA_a (Cofilin-1)	CFL1 hCG_2039457	ENSG00000172757
30200149	GDM vs NGT	peripheral blood: at admission (about 1 day to 0 week before delivery); umbilical venous blood: during labor or cesarean section	umbilical venous plasma	iTRAQ LC-MS/MS, 8-plex	whole proteins (comprehensive)	A0A024QZN4	NGT	A0A024QZN4_HUMAN	Vinculin, isoform CRA_c	VCL hCG_2024635		7414
30200149	GDM vs NGT	peripheral blood: at admission (about 1 day to 0 week before delivery); umbilical venous blood: during labor or cesarean section	umbilical venous plasma	iTRAQ LC-MS/MS, 8-plex	whole proteins (comprehensive)	A8K6C1	NGT	A8K6C1_HUMAN	Cholesteryl ester transfer protein
30200149	GDM vs NGT	peripheral blood: at admission (about 1 day to 0 week before delivery); umbilical venous blood: during labor or cesarean section	umbilical venous plasma	iTRAQ LC-MS/MS, 8-plex	whole proteins (comprehensive)	Q86UX7	NGT	URP2_HUMAN	Fermitin family homolog 3 (Kindlin-3) (MIG2-like protein) (Unc-112-related protein 2)	FERMT3 KIND3 MIG2B URP2	ENSG00000149781	83706
30200149	GDM vs NGT	peripheral blood: at admission (about 1 day to 0 week before delivery); umbilical venous blood: during labor or cesarean section	umbilical venous plasma	iTRAQ LC-MS/MS, 8-plex	whole proteins (comprehensive)	B4E1D8	NGT	B4E1D8_HUMAN	cDNA FLJ51597, highly similar to C4b-binding protein alpha chain
30200149	GDM vs NGT	peripheral blood: at admission (about 1 day to 0 week before delivery); umbilical venous blood: during labor or cesarean section	umbilical venous plasma	iTRAQ LC-MS/MS, 8-plex	whole proteins (comprehensive)	Q9H4B7	NGT	TBB1_HUMAN	Tubulin beta-1 chain	TUBB1	ENSG00000101162	81027
30200149	GDM vs NGT	peripheral blood: at admission (about 1 day to 0 week before delivery); umbilical venous blood: during labor or cesarean section	umbilical venous plasma	iTRAQ LC-MS/MS, 8-plex	whole proteins (comprehensive)	B2RDY9	NGT	B2RDY9_HUMAN	Adenylyl cyclase-associated protein
30200149	GDM vs NGT	peripheral blood: at admission (about 1 day to 0 week before delivery); umbilical venous blood: during labor or cesarean section	umbilical venous plasma	iTRAQ LC-MS/MS, 8-plex	whole proteins (comprehensive)	Q32Q10	NGT	Q32Q10_HUMAN	RSU1 protein (Fragment)	RSU1
30200149	GDM vs NGT	peripheral blood: at admission (about 1 day to 0 week before delivery); umbilical venous blood: during labor or cesarean section	umbilical venous plasma	iTRAQ LC-MS/MS, 8-plex	whole proteins (comprehensive)	P63104	NGT	1433Z_HUMAN	14-3-3 protein zeta/delta (Protein kinase C inhibitor protein 1) (KCIP-1)	YWHAZ	ENSG00000164924	7534
30200149	GDM vs NGT	peripheral blood: at admission (about 1 day to 0 week before delivery); umbilical venous blood: during labor or cesarean section	umbilical venous plasma	iTRAQ LC-MS/MS, 8-plex	whole proteins (comprehensive)	D6RF35	NGT	D6RF35_HUMAN	Vitamin D-binding protein	GC	ENSG00000145321
30200149	GDM vs NGT	peripheral blood: at admission (about 1 day to 0 week before delivery); umbilical venous blood: during labor or cesarean section	umbilical venous plasma	iTRAQ LC-MS/MS, 8-plex	whole proteins (comprehensive)	B3KNZ3	NGT	B3KNZ3_HUMAN	LIM and senescent cell antigen-like-containing domain protein			55679
30200149	GDM vs NGT	peripheral blood: at admission (about 1 day to 0 week before delivery); umbilical venous blood: during labor or cesarean section	umbilical venous plasma	iTRAQ LC-MS/MS, 8-plex	whole proteins (comprehensive)	L7UUZ7	NGT	L7UUZ7_HUMAN	Integrin beta	ITGB3
30200149	GDM vs NGT	peripheral blood: at admission (about 1 day to 0 week before delivery); umbilical venous blood: during labor or cesarean section	umbilical venous plasma	iTRAQ LC-MS/MS, 8-plex	whole proteins (comprehensive)	F5H5D3	NGT	F5H5D3_HUMAN	Tubulin alpha chain	TUBA1C	ENSG00000167553	84790
30200149	GDM vs NGT	peripheral blood: at admission (about 1 day to 0 week before delivery); umbilical venous blood: during labor or cesarean section	umbilical venous plasma	iTRAQ LC-MS/MS, 8-plex	whole proteins (comprehensive)	B2RDE1	NGT	B2RDE1_HUMAN	cDNA, FLJ96568, highly similar to Homo sapiens tropomyosin 3 (TPM3), mRNA
30200149	GDM vs NGT	peripheral blood: at admission (about 1 day to 0 week before delivery); umbilical venous blood: during labor or cesarean section	umbilical venous plasma	iTRAQ LC-MS/MS, 8-plex	whole proteins (comprehensive)	Q01995	NGT	TAGL_HUMAN	Transgelin (22 kDa actin-binding protein) (Protein WS3-10) (Smooth muscle protein 22-alpha) (SM22-alpha)	TAGLN SM22 WS3-10	ENSG00000149591	6876
30200149	GDM vs NGT	peripheral blood: at admission (about 1 day to 0 week before delivery); umbilical venous blood: during labor or cesarean section	umbilical venous plasma	iTRAQ LC-MS/MS, 8-plex	whole proteins (comprehensive)	P68366	NGT	TBA4A_HUMAN	Tubulin alpha-4A chain (Alpha-tubulin 1) (Testis-specific alpha-tubulin) (Tubulin H2-alpha) (Tubulin alpha-1 chain)	TUBA4A TUBA1	ENSG00000127824	7277
30200149	GDM vs NGT	peripheral blood: at admission (about 1 day to 0 week before delivery); umbilical venous blood: during labor or cesarean section	umbilical venous plasma	iTRAQ LC-MS/MS, 8-plex	whole proteins (comprehensive)	P08514	NGT	ITA2B_HUMAN	Integrin alpha-IIb (GPalpha IIb) (GPIIb) (Platelet membrane glycoprotein IIb) (CD antigen CD41) [Cleaved into: Integrin alpha-IIb heavy chain; Integrin alpha-IIb light chain, form 1; Integrin alpha-IIb light chain, form 2]	ITGA2B GP2B ITGAB	ENSG00000005961	3674
30200149	GDM vs NGT	peripheral blood: at admission (about 1 day to 0 week before delivery); umbilical venous blood: during labor or cesarean section	umbilical venous plasma	iTRAQ LC-MS/MS, 8-plex	whole proteins (comprehensive)	P37802	NGT	TAGL2_HUMAN	Transgelin-2 (Epididymis tissue protein Li 7e) (SM22-alpha homolog)	TAGLN2 KIAA0120 CDABP0035	ENSG00000158710	8407
30200149	GDM vs NGT	peripheral blood: at admission (about 1 day to 0 week before delivery); umbilical venous blood: during labor or cesarean section	umbilical venous plasma	iTRAQ LC-MS/MS, 8-plex	whole proteins (comprehensive)	I3L3H7	NGT	I3L3H7_HUMAN	Collagen alpha-1(I) chain (Fragment)	COL1A1	ENSG00000108821
30200149	GDM vs NGT	peripheral blood: at admission (about 1 day to 0 week before delivery); umbilical venous blood: during labor or cesarean section	umbilical venous plasma	iTRAQ LC-MS/MS, 8-plex	whole proteins (comprehensive)	Q9Y490	NGT	TLN1_HUMAN	Talin-1	TLN1 KIAA1027 TLN	ENSG00000137076	7094
30200149	GDM vs NGT	peripheral blood: at admission (about 1 day to 0 week before delivery); umbilical venous blood: during labor or cesarean section	umbilical venous plasma	iTRAQ LC-MS/MS, 8-plex	whole proteins (comprehensive)	Q53FB0	NGT	Q53FB0_HUMAN	Chloride intracellular channel protein (Fragment)			1192
30200149	GDM vs NGT	peripheral blood: at admission (about 1 day to 0 week before delivery); umbilical venous blood: during labor or cesarean section	umbilical venous plasma	iTRAQ LC-MS/MS, 8-plex	whole proteins (comprehensive)	G3V1V0	NGT	G3V1V0_HUMAN	Myosin light polypeptide 6 (Myosin, light polypeptide 6, alkali, smooth muscle and non-muscle, isoform CRA_c)	MYL6 hCG_2039617	ENSG00000092841
30200149	GDM vs NGT	peripheral blood: at admission (about 1 day to 0 week before delivery); umbilical venous blood: during labor or cesarean section	umbilical venous plasma	iTRAQ LC-MS/MS, 8-plex	whole proteins (comprehensive)	P67936	NGT	TPM4_HUMAN	Tropomyosin alpha-4 chain (TM30p1) (Tropomyosin-4)	TPM4	ENSG00000167460	7171
30200149	GDM vs NGT	peripheral blood: at admission (about 1 day to 0 week before delivery); umbilical venous blood: during labor or cesarean section	umbilical venous plasma	iTRAQ LC-MS/MS, 8-plex	whole proteins (comprehensive)	H0Y2Y8	NGT	H0Y2Y8_HUMAN	Zyxin (Fragment)	ZYX	ENSG00000159840
30200149	GDM vs NGT	peripheral blood: at admission (about 1 day to 0 week before delivery); umbilical venous blood: during labor or cesarean section	umbilical venous plasma	iTRAQ LC-MS/MS, 8-plex	whole proteins (comprehensive)	Q9HBI1	NGT	PARVB_HUMAN	Beta-parvin (Affixin)	PARVB CGI-56	ENSG00000188677	29780
30200149	GDM vs NGT	peripheral blood: at admission (about 1 day to 0 week before delivery); umbilical venous blood: during labor or cesarean section	umbilical venous plasma	iTRAQ LC-MS/MS, 8-plex	whole proteins (comprehensive)	P04406	NGT	G3P_HUMAN	Glyceraldehyde-3-phosphate dehydrogenase (GAPDH) (EC 1.2.1.12) (Peptidyl-cysteine S-nitrosylase GAPDH) (EC 2.6.99.-)	GAPDH GAPD CDABP0047 OK/SW-cl.12	ENSG00000111640	2597
30200149	GDM vs NGT	peripheral blood: at admission (about 1 day to 0 week before delivery); umbilical venous blood: during labor or cesarean section	umbilical venous plasma	iTRAQ LC-MS/MS, 8-plex	whole proteins (comprehensive)	A8K2W3	NGT	A8K2W3_HUMAN	cDNA FLJ78516
30200149	GDM vs NGT	peripheral blood: at admission (about 1 day to 0 week before delivery); umbilical venous blood: during labor or cesarean section	umbilical venous plasma	iTRAQ LC-MS/MS, 8-plex	whole proteins (comprehensive)	Q5TCU3	NGT	Q5TCU3_HUMAN	Tropomyosin beta chain	TPM2	ENSG00000198467	7169
30200149	GDM vs NGT	peripheral blood: at admission (about 1 day to 0 week before delivery); umbilical venous blood: during labor or cesarean section	umbilical venous plasma	iTRAQ LC-MS/MS, 8-plex	whole proteins (comprehensive)	A0A0A0MTH3	NGT	A0A0A0MTH3_HUMAN	Integrin-linked protein kinase	ILK	ENSG00000166333
30200149	GDM vs NGT	peripheral blood: at admission (about 1 day to 0 week before delivery); umbilical venous blood: during labor or cesarean section	umbilical venous plasma	iTRAQ LC-MS/MS, 8-plex	whole proteins (comprehensive)	A8K3K1	NGT	A8K3K1_HUMAN	cDNA FLJ78096, highly similar to Homo sapiens actin, alpha, cardiac muscle (ACTC), mRNA
30200149	GDM vs NGT	peripheral blood: at admission (about 1 day to 0 week before delivery); umbilical venous blood: during labor or cesarean section	umbilical venous plasma	iTRAQ LC-MS/MS, 8-plex	whole proteins (comprehensive)	D3DP16	NGT	D3DP16_HUMAN	Fibrinogen gamma chain, isoform CRA_a	FGG hCG_28288
30404616	GDM vs GDM-PE	after delivery	syncytiotrophoblast	TMT LC-MS/MS, 6 plex	whole proteins (comprehensive)	O75083	GDM-PE	WDR1_HUMAN	WD repeat-containing protein 1 (Actin-interacting protein 1) (AIP1) (NORI-1)	WDR1	ENSG00000071127	9948
30404616	GDM vs GDM-PE	after delivery	syncytiotrophoblast	TMT LC-MS/MS, 6 plex	whole proteins (comprehensive)	P17948	GDM-PE	VGFR1_HUMAN	Vascular endothelial growth factor receptor 1 (VEGFR-1) (EC 2.7.10.1) (Fms-like tyrosine kinase 1) (FLT-1) (Tyrosine-protein kinase FRT) (Tyrosine-protein kinase receptor FLT) (FLT) (Vascular permeability factor receptor)	FLT1 FLT FRT VEGFR1	ENSG00000102755	2321
30404616	GDM vs GDM-PE	after delivery	syncytiotrophoblast	TMT LC-MS/MS, 6 plex	whole proteins (comprehensive)	P15428	GDM-PE	PGDH_HUMAN	15-hydroxyprostaglandin dehydrogenase [NAD(+)] (15-PGDH) (EC 1.1.1.141) (Prostaglandin dehydrogenase 1) (Short chain dehydrogenase/reductase family 36C member 1)	HPGD PGDH1 SDR36C1	ENSG00000164120	3248
30404616	GDM vs GDM-PE	after delivery	syncytiotrophoblast	TMT LC-MS/MS, 6 plex	whole proteins (comprehensive)	E9PKP0	GDM-PE	E9PKP0_HUMAN	Deleted.
30404616	GDM vs GDM-PE	after delivery	syncytiotrophoblast	TMT LC-MS/MS, 6 plex	whole proteins (comprehensive)	D3DX03	GDM-PE	D3DX03_HUMAN	Amine oxidase (EC 1.4.3.-)	ABP1 hCG_18691
30404616	GDM vs GDM-PE	after delivery	syncytiotrophoblast	TMT LC-MS/MS, 6 plex	whole proteins (comprehensive)	B4DNZ4	GDM-PE	B4DNZ4_HUMAN	cDNA FLJ51917, highly similar to Metalloproteinase inhibitor 3
30404616	GDM vs GDM-PE	after delivery	syncytiotrophoblast	TMT LC-MS/MS, 6 plex	whole proteins (comprehensive)	B6ECB2	GDM-PE	B6ECB2_HUMAN	MUC1 isoform J23	MUC1
30404616	GDM vs GDM-PE	after delivery	syncytiotrophoblast	TMT LC-MS/MS, 6 plex	whole proteins (comprehensive)	P09525	GDM-PE	ANXA4_HUMAN	Annexin A4 (35-beta calcimedin) (Annexin IV) (Annexin-4) (Carbohydrate-binding protein p33/p41) (Chromobindin-4) (Endonexin I) (Lipocortin IV) (P32.5) (PP4-X) (Placental anticoagulant protein II) (PAP-II) (Protein II)	ANXA4 ANX4	ENSG00000196975	307
30404616	GDM vs GDM-PE	after delivery	syncytiotrophoblast	TMT LC-MS/MS, 6 plex	whole proteins (comprehensive)	Q8N959	GDM-PE	Q8N959_HUMAN	cDNA FLJ38330 fis, clone FCBBF3025280, highly similar to NDRG1 PROTEIN			10397
30404616	GDM vs GDM-PE	after delivery	syncytiotrophoblast	TMT LC-MS/MS, 6 plex	whole proteins (comprehensive)	Q9BXP8	GDM-PE	PAPP2_HUMAN	Pappalysin-2 (EC 3.4.24.-) (Pregnancy-associated plasma protein A2) (PAPP-A2) (Pregnancy-associated plasma protein E1) (PAPP-E)	PAPPA2 PLAC3	ENSG00000116183	60676
30404616	GDM vs GDM-PE	after delivery	syncytiotrophoblast	TMT LC-MS/MS, 6 plex	whole proteins (comprehensive)	Q96HE7	GDM-PE	ERO1A_HUMAN	ERO1-like protein alpha (ERO1-L) (ERO1-L-alpha) (EC 1.8.4.-) (Endoplasmic oxidoreductin-1-like protein) (Endoplasmic reticulum oxidoreductase alpha) (Oxidoreductin-1-L-alpha)	ERO1A ERO1L UNQ434/PRO865	ENSG00000197930	30001
30404616	GDM vs GDM-PE	after delivery	syncytiotrophoblast	TMT LC-MS/MS, 6 plex	whole proteins (comprehensive)	Q96EK5	GDM	KBP_HUMAN	KIF1-binding protein	KIF1BP KBP KIAA1279	ENSG00000198954	26128
30404616	GDM vs GDM-PE	after delivery	syncytiotrophoblast	TMT LC-MS/MS, 6 plex	whole proteins (comprehensive)	Q7Z567	GDM	Q7Z567_HUMAN	Activating transcription factor 3 delta Zip3 (cDNA FLJ57271, highly similar to Cyclic AMP-dependent transcription factorATF-3)	ATF3
30404616	GDM vs GDM-PE	after delivery	syncytiotrophoblast	TMT LC-MS/MS, 6 plex	whole proteins (comprehensive)	E9PIR7	GDM	E9PIR7_HUMAN	Thioredoxin reductase 1, cytoplasmic	TXNRD1	ENSG00000198431
30404616	GDM vs GDM-PE	after delivery	syncytiotrophoblast	TMT LC-MS/MS, 6 plex	whole proteins (comprehensive)	B3KV96	GDM	B3KV96_HUMAN	cDNA FLJ16285 fis, clone OCBBF2004038, highly similar to Dihydropyrimidinase-related protein 1			1400
30404616	GDM vs GDM-PE	after delivery	syncytiotrophoblast	TMT LC-MS/MS, 6 plex	whole proteins (comprehensive)	P56181	GDM	NDUV3_HUMAN	NADH dehydrogenase [ubiquinone] flavoprotein 3, mitochondrial (Complex I-9kD) (CI-9kD) (NADH-ubiquinone oxidoreductase 9 kDa subunit) (Renal carcinoma antigen NY-REN-4)	NDUFV3	ENSG00000160194	4731
30404616	GDM vs GDM-PE	after delivery	syncytiotrophoblast	TMT LC-MS/MS, 6 plex	whole proteins (comprehensive)	Q5JW85	GDM	Q5JW85_HUMAN	Glutathione S-transferase A3 (Glutathione S-transferase A3, isoform CRA_a)	GSTA3 hCG_21946	ENSG00000174156	2940
30404616	GDM vs GDM-PE	after delivery	syncytiotrophoblast	TMT LC-MS/MS, 6 plex	whole proteins (comprehensive)	J3QL04	GDM	J3QL04_HUMAN	Tether-containing UBX domain for GLUT4 (Fragment)	ASPSCR1	ENSG00000169696
30404616	GDM vs GDM-PE	after delivery	syncytiotrophoblast	TMT LC-MS/MS, 6 plex	whole proteins (comprehensive)	Q07283	GDM	TRHY_HUMAN	Trichohyalin	TCHH THH THL TRHY	ENSG00000159450	7062
30404616	GDM vs GDM-PE	after delivery	syncytiotrophoblast	TMT LC-MS/MS, 6 plex	whole proteins (comprehensive)	Q59HF0	GDM	Q59HF0_HUMAN	Solute carrier family 13 (Sodium/sulfate symporters), member 4 variant (Fragment)			26266
30404616	GDM vs GDM-PE	after delivery	syncytiotrophoblast	TMT LC-MS/MS, 6 plex	whole proteins (comprehensive)	Q9NV56	GDM	MRGBP_HUMAN	MRG/MORF4L-binding protein (MRG-binding protein) (Up-regulated in colon cancer 4) (Urcc4)	MRGBP C20orf20	ENSG00000101189	55257
30404616	GDM vs GDM-PE	after delivery	syncytiotrophoblast	TMT LC-MS/MS, 6 plex	whole proteins (comprehensive)	Q96HN2	GDM	SAHH3_HUMAN	Adenosylhomocysteinase 3 (AdoHcyase 3) (EC 3.3.1.1) (IP(3)Rs binding protein released with IP(3) 2) (IRBIT2) (Long-IRBIT) (S-adenosyl-L-homocysteine hydrolase 3) (S-adenosylhomocysteine hydrolase-like protein 2)	AHCYL2 KIAA0828	ENSG00000158467	23382
30404616	GDM vs GDM-PE	after delivery	syncytiotrophoblast	TMT LC-MS/MS, 6 plex	whole proteins (comprehensive)	B1ANR0	GDM	B1ANR0_HUMAN	Polyadenylate-binding protein (PABP)	PABPC4 hCG_2031827	ENSG00000090621
30536821	GDM vs NGT	at 22 and 28 weeks	peripheral plasma exosomes	SWATH-MS	whole proteins (comprehensive)	P02652	NGT	APOA2_HUMAN	Apolipoprotein A-II (Apo-AII) (ApoA-II) (Apolipoprotein A2) [Cleaved into: Proapolipoprotein A-II (ProapoA-II); Truncated apolipoprotein A-II (Apolipoprotein A-II(1-76))]	APOA2	ENSG00000158874	336
30536821	GDM vs NGT	at 22 and 28 weeks	peripheral plasma exosomes	SWATH-MS	whole proteins (comprehensive)	Q13185	NGT	CBX3_HUMAN	Chromobox protein homolog 3 (HECH) (Heterochromatin protein 1 homolog gamma) (HP1 gamma) (Modifier 2 protein)	CBX3	ENSG00000122565	11335
30536821	GDM vs NGT	at 22 and 28 weeks	peripheral plasma exosomes	SWATH-MS	whole proteins (comprehensive)	P49454	NGT	CENPF_HUMAN	Centromere protein F (CENP-F) (AH antigen) (Kinetochore protein CENPF) (Mitosin)	CENPF	ENSG00000117724	1063
30536821	GDM vs NGT	at 22 and 28 weeks	peripheral plasma exosomes	SWATH-MS	whole proteins (comprehensive)	P61604	NGT	CH10_HUMAN	10 kDa heat shock protein, mitochondrial (Hsp10) (10 kDa chaperonin) (Chaperonin 10) (CPN10) (Early-pregnancy factor) (EPF)	HSPE1	ENSG00000115541	3336
30536821	GDM vs NGT	at 22 and 28 weeks	peripheral plasma exosomes	SWATH-MS	whole proteins (comprehensive)	P10809	NGT	CH60_HUMAN	60 kDa heat shock protein, mitochondrial (EC 5.6.1.7) (60 kDa chaperonin) (Chaperonin 60) (CPN60) (Heat shock protein 60) (HSP-60) (Hsp60) (HuCHA60) (Mitochondrial matrix protein P1) (P60 lymphocyte protein)	HSPD1 HSP60	ENSG00000144381	3329
30536821	GDM vs NGT	at 22 and 28 weeks	peripheral plasma exosomes	SWATH-MS	whole proteins (comprehensive)	P13671	NGT	CO6_HUMAN	Complement component C6	C6	ENSG00000039537	729
30536821	GDM vs NGT	at 22 and 28 weeks	peripheral plasma exosomes	SWATH-MS	whole proteins (comprehensive)	P48444	NGT	COPD_HUMAN	Coatomer subunit delta (Archain) (Delta-coat protein) (Delta-COP)	ARCN1 COPD	ENSG00000095139	372
30536821	GDM vs NGT	at 22 and 28 weeks	peripheral plasma exosomes	SWATH-MS	whole proteins (comprehensive)	Q9UBF2	GDM	COPG2_HUMAN	Coatomer subunit gamma-2 (Gamma-2-coat protein) (Gamma-2-COP)	COPG2	ENSG00000158623	26958
30536821	GDM vs NGT	at 22 and 28 weeks	peripheral plasma exosomes	SWATH-MS	whole proteins (comprehensive)	Q8WZ74	GDM	CTTB2_HUMAN	Cortactin-binding protein 2 (CortBP2)	CTTNBP2 C7orf8 CORTBP2 KIAA1758	ENSG00000077063	83992
30536821	GDM vs NGT	at 22 and 28 weeks	peripheral plasma exosomes	SWATH-MS	whole proteins (comprehensive)	P01040	NGT	CYTA_HUMAN	Cystatin-A (Cystatin-AS) (Stefin-A) [Cleaved into: Cystatin-A, N-terminally processed]	CSTA STF1 STFA	ENSG00000121552	1475
30536821	GDM vs NGT	at 22 and 28 weeks	peripheral plasma exosomes	SWATH-MS	whole proteins (comprehensive)	P27487	NGT	DPP4_HUMAN	Dipeptidyl peptidase 4 (EC 3.4.14.5) (ADABP) (Adenosine deaminase complexing protein 2) (ADCP-2) (Dipeptidyl peptidase IV) (DPP IV) (T-cell activation antigen CD26) (TP103) (CD antigen CD26) [Cleaved into: Dipeptidyl peptidase 4 membrane form (Dipeptidyl peptidase IV membrane form); Dipeptidyl peptidase 4 soluble form (Dipeptidyl peptidase IV soluble form)]	DPP4 ADCP2 CD26	ENSG00000197635	1803
30536821	GDM vs NGT	at 22 and 28 weeks	peripheral plasma exosomes	SWATH-MS	whole proteins (comprehensive)	Q02413	NGT	DSG1_HUMAN	Desmoglein-1 (Cadherin family member 4) (Desmosomal glycoprotein 1) (DG1) (DGI) (Pemphigus foliaceus antigen)	DSG1 CDHF4	ENSG00000134760	1828
30536821	GDM vs NGT	at 22 and 28 weeks	peripheral plasma exosomes	SWATH-MS	whole proteins (comprehensive)	P30084	NGT	ECHM_HUMAN	Enoyl-CoA hydratase, mitochondrial (EC 4.2.1.17) (Enoyl-CoA hydratase 1) (Short-chain enoyl-CoA hydratase) (SCEH)	ECHS1	ENSG00000127884	1892
30536821	GDM vs NGT	at 22 and 28 weeks	peripheral plasma exosomes	SWATH-MS	whole proteins (comprehensive)	P05413	NGT	FABPH_HUMAN	Fatty acid-binding protein, heart (Fatty acid-binding protein 3) (Heart-type fatty acid-binding protein) (H-FABP) (Mammary-derived growth inhibitor) (MDGI) (Muscle fatty acid-binding protein) (M-FABP)	FABP3 FABP11 MDGI	ENSG00000121769	2170
30536821	GDM vs NGT	at 22 and 28 weeks	peripheral plasma exosomes	SWATH-MS	whole proteins (comprehensive)	Q15485	NGT	FCN2_HUMAN	Ficolin-2 (37 kDa elastin-binding protein) (Collagen/fibrinogen domain-containing protein 2) (EBP-37) (Ficolin-B) (Ficolin-beta) (Hucolin) (L-ficolin) (Serum lectin p35)	FCN2 FCNL	ENSG00000160339	2220
30536821	GDM vs NGT	at 22 and 28 weeks	peripheral plasma exosomes	SWATH-MS	whole proteins (comprehensive)	P20930	GDM	FILA_HUMAN	Filaggrin	FLG	ENSG00000143631	2312
30536821	GDM vs NGT	at 22 and 28 weeks	peripheral plasma exosomes	SWATH-MS	whole proteins (comprehensive)	Q9HC38	NGT	GLOD4_HUMAN	Glyoxalase domain-containing protein 4	GLOD4 C17orf25 CGI-150 My027	ENSG00000167699	51031
30536821	GDM vs NGT	at 22 and 28 weeks	peripheral plasma exosomes	SWATH-MS	whole proteins (comprehensive)	Q9UBP9	NGT	GULP1_HUMAN	PTB domain-containing engulfment adapter protein 1 (Cell death protein 6 homolog) (PTB domain adapter protein CED-6) (Protein GULP)	GULP1 CED6 GULP	ENSG00000144366	51454
30536821	GDM vs NGT	at 22 and 28 weeks	peripheral plasma exosomes	SWATH-MS	whole proteins (comprehensive)	P68871	GDM	HBB_HUMAN	Hemoglobin subunit beta (Beta-globin) (Hemoglobin beta chain) [Cleaved into: LVV-hemorphin-7; Spinorphin]	HBB	ENSG00000244734	3043
30536821	GDM vs NGT	at 22 and 28 weeks	peripheral plasma exosomes	SWATH-MS	whole proteins (comprehensive)	P05204	GDM	HMGN2_HUMAN	Non-histone chromosomal protein HMG-17 (High mobility group nucleosome-binding domain-containing protein 2)	HMGN2 HMG17	ENSG00000198830	3151
30536821	GDM vs NGT	at 22 and 28 weeks	peripheral plasma exosomes	SWATH-MS	whole proteins (comprehensive)	P07910	GDM	HNRPC_HUMAN	Heterogeneous nuclear ribonucleoproteins C1/C2 (hnRNP C1/C2)	HNRNPC HNRPC	ENSG00000092199	3183
30536821	GDM vs NGT	at 22 and 28 weeks	peripheral plasma exosomes	SWATH-MS	whole proteins (comprehensive)	Q14103	NGT	HNRPD_HUMAN	Heterogeneous nuclear ribonucleoprotein D0 (hnRNP D0) (AU-rich element RNA-binding protein 1)	HNRNPD AUF1 HNRPD	ENSG00000138668	3184
30536821	GDM vs NGT	at 22 and 28 weeks	peripheral plasma exosomes	SWATH-MS	whole proteins (comprehensive)	P00739	NGT	HPTR_HUMAN	Haptoglobin-related protein	HPR	ENSG00000261701	3250
30536821	GDM vs NGT	at 22 and 28 weeks	peripheral plasma exosomes	SWATH-MS	whole proteins (comprehensive)	P11142	NGT	HSP7C_HUMAN	Heat shock cognate 71 kDa protein (Heat shock 70 kDa protein 8) (Lipopolysaccharide-associated protein 1) (LAP-1) (LPS-associated protein 1)	HSPA8 HSC70 HSP73 HSPA10	ENSG00000109971	3312
30536821	GDM vs NGT	at 22 and 28 weeks	peripheral plasma exosomes	SWATH-MS	whole proteins (comprehensive)	P01764	NGT	HV323_HUMAN	Immunoglobulin heavy variable 3-23 (Ig heavy chain V-III region LAY) (Ig heavy chain V-III region POM) (Ig heavy chain V-III region TEI) (Ig heavy chain V-III region TIL) (Ig heavy chain V-III region TUR) (Ig heavy chain V-III region VH26) (Ig heavy chain V-III region WAS) (Ig heavy chain V-III region ZAP)	IGHV3-23	ENSG00000281962
30536821	GDM vs NGT	at 22 and 28 weeks	peripheral plasma exosomes	SWATH-MS	whole proteins (comprehensive)	P52790	NGT	HXK3_HUMAN	Hexokinase-3 (EC 2.7.1.1) (Hexokinase type III) (HK III) (Hexokinase-C)	HK3	ENSG00000160883	3101
30536821	GDM vs NGT	at 22 and 28 weeks	peripheral plasma exosomes	SWATH-MS	whole proteins (comprehensive)	P01860	NGT	IGHG3_HUMAN	Immunoglobulin heavy constant gamma 3 (HDC) (Heavy chain disease protein) (Ig gamma-3 chain C region)	IGHG3
30536821	GDM vs NGT	at 22 and 28 weeks	peripheral plasma exosomes	SWATH-MS	whole proteins (comprehensive)	Q86Y46	NGT	K2C73_HUMAN	Keratin, type II cytoskeletal 73 (Cytokeratin-73) (CK-73) (Keratin-73) (K73) (Type II inner root sheath-specific keratin-K6irs3) (Type-II keratin Kb36)	KRT73 K6IRS3 KB36 KRT6IRS3	ENSG00000186049	319101
30536821	GDM vs NGT	at 22 and 28 weeks	peripheral plasma exosomes	SWATH-MS	whole proteins (comprehensive)	Q13554	GDM	KCC2B_HUMAN	Calcium/calmodulin-dependent protein kinase type II subunit beta (CaM kinase II subunit beta) (CaMK-II subunit beta) (EC 2.7.11.17)	CAMK2B CAM2 CAMK2 CAMKB	ENSG00000058404	816
30536821	GDM vs NGT	at 22 and 28 weeks	peripheral plasma exosomes	SWATH-MS	whole proteins (comprehensive)	Q03252	NGT	LMNB2_HUMAN	Lamin-B2	LMNB2 LMN2	ENSG00000176619	84823
30536821	GDM vs NGT	at 22 and 28 weeks	peripheral plasma exosomes	SWATH-MS	whole proteins (comprehensive)	Q16706	NGT	MA2A1_HUMAN	Alpha-mannosidase 2 (EC 3.2.1.114) (Golgi alpha-mannosidase II) (AMan II) (Man II) (Mannosidase alpha class 2A member 1) (Mannosyl-oligosaccharide 1,3-1,6-alpha-mannosidase)	MAN2A1 MANA2	ENSG00000112893	4124
30536821	GDM vs NGT	at 22 and 28 weeks	peripheral plasma exosomes	SWATH-MS	whole proteins (comprehensive)	P26038	NGT	MOES_HUMAN	Moesin (Membrane-organizing extension spike protein)	MSN	ENSG00000147065	4478
30536821	GDM vs NGT	at 22 and 28 weeks	peripheral plasma exosomes	SWATH-MS	whole proteins (comprehensive)	Q5TFE4	GDM	NT5D1_HUMAN	5'-nucleotidase domain-containing protein 1 (EC 3.1.3.-)	NT5DC1 NT5C2L1 LP2642	ENSG00000178425	221294
30536821	GDM vs NGT	at 22 and 28 weeks	peripheral plasma exosomes	SWATH-MS	whole proteins (comprehensive)	Q8WXI9	NGT	P66B_HUMAN	Transcriptional repressor p66-beta (GATA zinc finger domain-containing protein 2B) (p66/p68)	GATAD2B KIAA1150	ENSG00000261992	57459
30536821	GDM vs NGT	at 22 and 28 weeks	peripheral plasma exosomes	SWATH-MS	whole proteins (comprehensive)	Q13219	NGT	PAPP1_HUMAN	Pappalysin-1 (EC 3.4.24.79) (Insulin-like growth factor-dependent IGF-binding protein 4 protease) (IGF-dependent IGFBP-4 protease) (IGFBP-4ase) (Pregnancy-associated plasma protein A) (PAPP-A)	PAPPA	ENSG00000182752	5069
30536821	GDM vs NGT	at 22 and 28 weeks	peripheral plasma exosomes	SWATH-MS	whole proteins (comprehensive)	P05165	NGT	PCCA_HUMAN	Propionyl-CoA carboxylase alpha chain, mitochondrial (PCCase subunit alpha) (EC 6.4.1.3) (Propanoyl-CoA:carbon dioxide ligase subunit alpha)	PCCA	ENSG00000175198	5095
30536821	GDM vs NGT	at 22 and 28 weeks	peripheral plasma exosomes	SWATH-MS	whole proteins (comprehensive)	P05166	GDM	PCCB_HUMAN	Propionyl-CoA carboxylase beta chain, mitochondrial (PCCase subunit beta) (EC 6.4.1.3) (Propanoyl-CoA:carbon dioxide ligase subunit beta)	PCCB	ENSG00000114054	5096
30536821	GDM vs NGT	at 22 and 28 weeks	peripheral plasma exosomes	SWATH-MS	whole proteins (comprehensive)	Q9Y263	NGT	PLAP_HUMAN	Phospholipase A-2-activating protein (PLA2P) (PLAP)	PLAA PLAP	ENSG00000137055	9373
30536821	GDM vs NGT	at 22 and 28 weeks	peripheral plasma exosomes	SWATH-MS	whole proteins (comprehensive)	Q96Q06	GDM	PLIN4_HUMAN	Perilipin-4 (Adipocyte protein S3-12)	PLIN4 KIAA1881	ENSG00000167676	729359
30536821	GDM vs NGT	at 22 and 28 weeks	peripheral plasma exosomes	SWATH-MS	whole proteins (comprehensive)	P13796	GDM	PLSL_HUMAN	Plastin-2 (L-plastin) (LC64P) (Lymphocyte cytosolic protein 1) (LCP-1)	LCP1 PLS2	ENSG00000136167	3936
30536821	GDM vs NGT	at 22 and 28 weeks	peripheral plasma exosomes	SWATH-MS	whole proteins (comprehensive)	P13797	GDM	PLST_HUMAN	Plastin-3 (T-plastin)	PLS3	ENSG00000102024	5358
30536821	GDM vs NGT	at 22 and 28 weeks	peripheral plasma exosomes	SWATH-MS	whole proteins (comprehensive)	P00491	GDM	PNPH_HUMAN	Purine nucleoside phosphorylase (PNP) (EC 2.4.2.1) (Inosine phosphorylase) (Inosine-guanosine phosphorylase)	PNP NP	ENSG00000198805	4860
30536821	GDM vs NGT	at 22 and 28 weeks	peripheral plasma exosomes	SWATH-MS	whole proteins (comprehensive)	P23284	GDM	PPIB_HUMAN	Peptidyl-prolyl cis-trans isomerase B (PPIase B) (EC 5.2.1.8) (CYP-S1) (Cyclophilin B) (Rotamase B) (S-cyclophilin) (SCYLP)	PPIB CYPB	ENSG00000166794	5479
30536821	GDM vs NGT	at 22 and 28 weeks	peripheral plasma exosomes	SWATH-MS	whole proteins (comprehensive)	P31939	NGT	PUR9_HUMAN	Bifunctional purine biosynthesis protein PURH [Cleaved into: Bifunctional purine biosynthesis protein PURH, N-terminally processed] [Includes: Phosphoribosylaminoimidazolecarboxamide formyltransferase (EC 2.1.2.3) (5-aminoimidazole-4-carboxamide ribonucleotide formyltransferase) (AICAR transformylase); IMP cyclohydrolase (EC 3.5.4.10) (ATIC) (IMP synthase) (Inosinicase)]	ATIC PURH OK/SW-cl.86	ENSG00000138363	471
30536821	GDM vs NGT	at 22 and 28 weeks	peripheral plasma exosomes	SWATH-MS	whole proteins (comprehensive)	P06737	NGT	PYGL_HUMAN	Glycogen phosphorylase, liver form (EC 2.4.1.1)	PYGL	ENSG00000100504	5836
30536821	GDM vs NGT	at 22 and 28 weeks	peripheral plasma exosomes	SWATH-MS	whole proteins (comprehensive)	P46060	NGT	RAGP1_HUMAN	Ran GTPase-activating protein 1 (RanGAP1)	RANGAP1 KIAA1835 SD	ENSG00000100401	5905
30536821	GDM vs NGT	at 22 and 28 weeks	peripheral plasma exosomes	SWATH-MS	whole proteins (comprehensive)	P26373	GDM	RL13_HUMAN	60S ribosomal protein L13 (Breast basic conserved protein 1) (Large ribosomal subunit protein eL13)	RPL13 BBC1 OK/SW-cl.46	ENSG00000167526	6137
30536821	GDM vs NGT	at 22 and 28 weeks	peripheral plasma exosomes	SWATH-MS	whole proteins (comprehensive)	P62269	GDM	RS18_HUMAN	40S ribosomal protein S18 (Ke-3) (Ke3) (Small ribosomal subunit protein uS13)	RPS18 D6S218E	ENSG00000223367	6222
30536821	GDM vs NGT	at 22 and 28 weeks	peripheral plasma exosomes	SWATH-MS	whole proteins (comprehensive)	Q92835	NGT	SHIP1_HUMAN	Phosphatidylinositol 3,4,5-trisphosphate 5-phosphatase 1 (EC 3.1.3.86) (Inositol polyphosphate-5-phosphatase D) (EC 3.1.3.56) (Inositol polyphosphate-5-phosphatase of 145 kDa) (SIP-145) (Phosphatidylinositol 4,5-bisphosphate 5-phosphatase) (EC 3.1.3.36) (SH2 domain-containing inositol 5'-phosphatase 1) (SH2 domain-containing inositol phosphatase 1) (SHIP-1) (p150Ship) (hp51CN)	INPP5D SHIP SHIP1	ENSG00000281614	3635
30536821	GDM vs NGT	at 22 and 28 weeks	peripheral plasma exosomes	SWATH-MS	whole proteins (comprehensive)	P02549	GDM	SPTA1_HUMAN	Spectrin alpha chain, erythrocytic 1 (Erythroid alpha-spectrin)	SPTA1 SPTA	ENSG00000163554	6708
30536821	GDM vs NGT	at 22 and 28 weeks	peripheral plasma exosomes	SWATH-MS	whole proteins (comprehensive)	P23381	GDM	SYWC_HUMAN	Tryptophan--tRNA ligase, cytoplasmic (EC 6.1.1.2) (Interferon-induced protein 53) (IFP53) (Tryptophanyl-tRNA synthetase) (TrpRS) (hWRS) [Cleaved into: T1-TrpRS; T2-TrpRS]	WARS IFI53 WRS	ENSG00000140105	7453
30536821	GDM vs NGT	at 22 and 28 weeks	peripheral plasma exosomes	SWATH-MS	whole proteins (comprehensive)	P40227	GDM	TCPZ_HUMAN	T-complex protein 1 subunit zeta (TCP-1-zeta) (Acute morphine dependence-related protein 2) (CCT-zeta-1) (HTR3) (Tcp20)	CCT6A CCT6 CCTZ	ENSG00000146731	908
30536821	GDM vs NGT	at 22 and 28 weeks	peripheral plasma exosomes	SWATH-MS	whole proteins (comprehensive)	Q5QJE6	NGT	TDIF2_HUMAN	Deoxynucleotidyltransferase terminal-interacting protein 2 (Estrogen receptor-binding protein) (LPTS-interacting protein 2) (LPTS-RP2) (Terminal deoxynucleotidyltransferase-interacting factor 2) (TdIF2) (TdT-interacting factor 2)	DNTTIP2 ERBP TDIF2	ENSG00000067334	30836
30536821	GDM vs NGT	at 22 and 28 weeks	peripheral plasma exosomes	SWATH-MS	whole proteins (comprehensive)	Q15029	GDM	U5S1_HUMAN	116 kDa U5 small nuclear ribonucleoprotein component (Elongation factor Tu GTP-binding domain-containing protein 2) (SNU114 homolog) (hSNU114) (U5 snRNP-specific protein, 116 kDa) (U5-116 kDa)	EFTUD2 KIAA0031 SNRP116	ENSG00000108883	9343
30536821	GDM vs NGT	at 22 and 28 weeks	peripheral plasma exosomes	SWATH-MS	whole proteins (comprehensive)	Q9Y4E8	GDM	UBP15_HUMAN	Ubiquitin carboxyl-terminal hydrolase 15 (EC 3.4.19.12) (Deubiquitinating enzyme 15) (Ubiquitin thioesterase 15) (Ubiquitin-specific-processing protease 15) (Unph-2) (Unph4)	USP15 KIAA0529	ENSG00000135655	9958
30536821	GDM vs NGT	at 22 and 28 weeks	peripheral plasma exosomes	SWATH-MS	whole proteins (comprehensive)	Q9H3U1	NGT	UN45A_HUMAN	Protein unc-45 homolog A (Unc-45A) (GCUNC-45) (Smooth muscle cell-associated protein 1) (SMAP-1)	UNC45A SMAP1	ENSG00000140553	55898
30917176	GDM vs NGT	at the first-trimester (week 8 + 3 days and week 13 + 6 days)	peripheral serum	TMT LC-MS/MS, 10 plex	whole proteins (comprehensive)	Q13103	NGT	SPP24_HUMAN	Secreted phosphoprotein 24 (Spp-24) (Secreted phosphoprotein 2)	SPP2 SPP24	ENSG00000072080	6694
30917176	GDM vs NGT	at the first-trimester (week 8 + 3 days and week 13 + 6 days)	peripheral serum	TMT LC-MS/MS, 10 plex	whole proteins (comprehensive)	P01008	NGT	ANT3_HUMAN	Antithrombin-III (ATIII) (Serpin C1)	SERPINC1 AT3 PRO0309	ENSG00000117601	462
30917176	GDM vs NGT	at the first-trimester (week 8 + 3 days and week 13 + 6 days)	peripheral serum	TMT LC-MS/MS, 10 plex	whole proteins (comprehensive)	Q14126	NGT	DSG2_HUMAN	Desmoglein-2 (Cadherin family member 5) (HDGC)	DSG2 CDHF5	ENSG00000046604	1829
30917176	GDM vs NGT	at the first-trimester (week 8 + 3 days and week 13 + 6 days)	peripheral serum	TMT LC-MS/MS, 10 plex	whole proteins (comprehensive)	P11021	NGT	BIP_HUMAN	Endoplasmic reticulum chaperone BiP (EC 3.6.4.10) (78 kDa glucose-regulated protein) (GRP-78) (Binding-immunoglobulin protein) (BiP) (Heat shock protein 70 family protein 5) (HSP70 family protein 5) (Heat shock protein family A member 5) (Immunoglobulin heavy chain-binding protein)	HSPA5 GRP78	ENSG00000044574	3309
30917176	GDM vs NGT	at the first-trimester (week 8 + 3 days and week 13 + 6 days)	peripheral serum	TMT LC-MS/MS, 10 plex	whole proteins (comprehensive)	P15169	NGT	CBPN_HUMAN	Carboxypeptidase N catalytic chain (CPN) (EC 3.4.17.3) (Anaphylatoxin inactivator) (Arginine carboxypeptidase) (Carboxypeptidase N polypeptide 1) (Carboxypeptidase N small subunit) (Kininase-1) (Lysine carboxypeptidase) (Plasma carboxypeptidase B) (Serum carboxypeptidase N) (SCPN)	CPN1 ACBP	ENSG00000120054	1369
30917176	GDM vs NGT	at the first-trimester (week 8 + 3 days and week 13 + 6 days)	peripheral serum	TMT LC-MS/MS, 10 plex	whole proteins (comprehensive)	Q15848	NGT	ADIPO_HUMAN	Adiponectin (30 kDa adipocyte complement-related protein) (Adipocyte complement-related 30 kDa protein) (ACRP30) (Adipocyte, C1q and collagen domain-containing protein) (Adipose most abundant gene transcript 1 protein) (apM-1) (Gelatin-binding protein)	ADIPOQ ACDC ACRP30 APM1 GBP28	ENSG00000181092	9370
30917176	GDM vs NGT	at the first-trimester (week 8 + 3 days and week 13 + 6 days)	peripheral serum	TMT LC-MS/MS, 10 plex	whole proteins (comprehensive)	Q15828	GDM	CYTM_HUMAN	Cystatin-M (Cystatin-6) (Cystatin-E)	CST6	ENSG00000175315	1474
30917176	GDM vs NGT	at the first-trimester (week 8 + 3 days and week 13 + 6 days)	peripheral serum	TMT LC-MS/MS, 10 plex	whole proteins (comprehensive)	P43652	GDM	AFAM_HUMAN	Afamin (Alpha-albumin) (Alpha-Alb)	AFM ALB2 ALBA	ENSG00000079557	173
30917176	GDM vs NGT	at the first-trimester (week 8 + 3 days and week 13 + 6 days)	peripheral serum	TMT LC-MS/MS, 10 plex	whole proteins (comprehensive)	Q86SQ4	NGT	AGRG6_HUMAN	Adhesion G-protein coupled receptor G6 (Developmentally regulated G-protein-coupled receptor) (G-protein coupled receptor 126) (Vascular inducible G protein-coupled receptor) [Cleaved into: ADGRG6 N-terminal fragment (ADGRG6-NTF); ADGRG6 C-terminal fragment (ADGRG6-CTF)]	ADGRG6 DREG GPR126 VIGR	ENSG00000112414	57211
30917176	GDM vs NGT	at the first-trimester (week 8 + 3 days and week 13 + 6 days)	peripheral serum	TMT LC-MS/MS, 10 plex	whole proteins (comprehensive)	P02792	GDM	FRIL_HUMAN	Ferritin light chain (Ferritin L subunit)	FTL	ENSG00000087086	2512
30917176	GDM vs NGT	at the first-trimester (week 8 + 3 days and week 13 + 6 days)	peripheral serum	TMT LC-MS/MS, 10 plex	whole proteins (comprehensive)	P40197	NGT	GPV_HUMAN	Platelet glycoprotein V (GPV) (Glycoprotein 5) (CD antigen CD42d)	GP5	ENSG00000178732	2814
30917176	GDM vs NGT	at the first-trimester (week 8 + 3 days and week 13 + 6 days)	peripheral serum	TMT LC-MS/MS, 10 plex	whole proteins (comprehensive)	Q9Y6R7	GDM	FCGBP_HUMAN	IgGFc-binding protein (Fcgamma-binding protein antigen) (FcgammaBP)	FCGBP	ENSG00000281123	8857
30917176	GDM vs NGT	at the first-trimester (week 8 + 3 days and week 13 + 6 days)	peripheral serum	TMT LC-MS/MS, 10 plex	whole proteins (comprehensive)	P04004	GDM	VTNC_HUMAN	Vitronectin (VN) (S-protein) (Serum-spreading factor) (V75) [Cleaved into: Vitronectin V65 subunit; Vitronectin V10 subunit; Somatomedin-B]	VTN	ENSG00000109072	7448
30917176	GDM vs NGT	at the first-trimester (week 8 + 3 days and week 13 + 6 days)	peripheral serum	TMT LC-MS/MS, 10 plex	whole proteins (comprehensive)	P02743	GDM	SAMP_HUMAN	Serum amyloid P-component (SAP) (9.5S alpha-1-glycoprotein) [Cleaved into: Serum amyloid P-component(1-203)]	APCS PTX2	ENSG00000132703	325
30917176	GDM vs NGT	at the first-trimester (week 8 + 3 days and week 13 + 6 days)	peripheral serum	TMT LC-MS/MS, 10 plex	whole proteins (comprehensive)	P29279	NGT	CCN2_HUMAN	CCN family member 2 (Cellular communication network factor 2) (Connective tissue growth factor) (Hypertrophic chondrocyte-specific protein 24) (Insulin-like growth factor-binding protein 8) (IBP-8) (IGF-binding protein 8) (IGFBP-8)	CCN2 CTGF HCS24 IGFBP8	ENSG00000118523	1490
30917176	GDM vs NGT	at the first-trimester (week 8 + 3 days and week 13 + 6 days)	peripheral serum	TMT LC-MS/MS, 10 plex	whole proteins (comprehensive)	P04278	NGT	SHBG_HUMAN	Sex hormone-binding globulin (SHBG) (Sex steroid-binding protein) (SBP) (Testis-specific androgen-binding protein) (ABP) (Testosterone-estradiol-binding globulin) (TeBG) (Testosterone-estrogen-binding globulin)	SHBG	ENSG00000129214	6462
30917176	GDM vs NGT	at the first-trimester (week 8 + 3 days and week 13 + 6 days)	peripheral serum	TMT LC-MS/MS, 10 plex	whole proteins (comprehensive)	Q86TH1	GDM	ATL2_HUMAN	ADAMTS-like protein 2 (ADAMTSL-2)	ADAMTSL2 KIAA0605	ENSG00000197859	9719
30917176	GDM vs NGT	at the first-trimester (week 8 + 3 days and week 13 + 6 days)	peripheral serum	TMT LC-MS/MS, 10 plex	whole proteins (comprehensive)	Q9NQ38	GDM	ISK5_HUMAN	Serine protease inhibitor Kazal-type 5 (Lympho-epithelial Kazal-type-related inhibitor) (LEKTI) [Cleaved into: Hemofiltrate peptide HF6478; Hemofiltrate peptide HF7665]	SPINK5	ENSG00000133710	11005
30917176	GDM vs NGT	at the first-trimester (week 8 + 3 days and week 13 + 6 days)	peripheral serum	TMT LC-MS/MS, 10 plex	whole proteins (comprehensive)	P55058	NGT	PLTP_HUMAN	Phospholipid transfer protein (Lipid transfer protein II)	PLTP	ENSG00000100979	5360
30917176	GDM vs NGT	at the first-trimester (week 8 + 3 days and week 13 + 6 days)	peripheral serum	TMT LC-MS/MS, 10 plex	whole proteins (comprehensive)	Q13046	GDM	PSG7_HUMAN	Putative pregnancy-specific beta-1-glycoprotein 7 (PS-beta-G-7) (PSBG-7) (Pregnancy-specific glycoprotein 7)	PSG7	ENSG00000221878	5676
30917176	GDM vs NGT	at the first-trimester (week 8 + 3 days and week 13 + 6 days)	peripheral serum	TMT LC-MS/MS, 10 plex	whole proteins (comprehensive)	P07359	NGT	GP1BA_HUMAN	Platelet glycoprotein Ib alpha chain (GP-Ib alpha) (GPIb-alpha) (GPIbA) (Glycoprotein Ibalpha) (Antigen CD42b-alpha) (CD antigen CD42b) [Cleaved into: Glycocalicin]	GP1BA	ENSG00000185245	2811
30917176	GDM vs NGT	at the first-trimester (week 8 + 3 days and week 13 + 6 days)	peripheral serum	TMT LC-MS/MS, 10 plex	whole proteins (comprehensive)	Q9UBR2	GDM	CATZ_HUMAN	Cathepsin Z (EC 3.4.18.1) (Cathepsin P) (Cathepsin X)	CTSZ	ENSG00000101160	1522
30917176	GDM vs NGT	at the first-trimester (week 8 + 3 days and week 13 + 6 days)	peripheral serum	TMT LC-MS/MS, 10 plex	whole proteins (comprehensive)	P22792	NGT	CPN2_HUMAN	Carboxypeptidase N subunit 2 (Carboxypeptidase N 83 kDa chain) (Carboxypeptidase N large subunit) (Carboxypeptidase N polypeptide 2) (Carboxypeptidase N regulatory subunit)	CPN2 ACBP	ENSG00000178772	1370
32111749	GDM vs NGT	at the first-trimester (week 11-13)	peripheral plasma	TMT LC-MS/MS, 10 plex	whole proteins (comprehensive)	Q96KN2	GDM	CNDP1_HUMAN	Beta-Ala-His dipeptidase (EC 3.4.13.20) (CNDP dipeptidase 1) (Carnosine dipeptidase 1) (Glutamate carboxypeptidase-like protein 2) (Serum carnosinase)	CNDP1 CN1 CPGL2 UNQ1915/PRO4380	ENSG00000150656	84735
32111749	GDM vs NGT	at the first-trimester (week 11-13)	peripheral plasma	TMT LC-MS/MS, 10 plex	whole proteins (comprehensive)	Q16610	GDM	ECM1_HUMAN	Extracellular matrix protein 1 (Secretory component p85)	ECM1	ENSG00000143369	1893
32111749	GDM vs NGT	at the first-trimester (week 11-13)	peripheral plasma	TMT LC-MS/MS, 10 plex	whole proteins (comprehensive)	P98160	GDM	PGBM_HUMAN	Basement membrane-specific heparan sulfate proteoglycan core protein (HSPG) (Perlecan) (PLC) [Cleaved into: Endorepellin; LG3 peptide]	HSPG2	ENSG00000142798	3339
32111749	GDM vs NGT	at the first-trimester (week 11-13)	peripheral plasma	TMT LC-MS/MS, 10 plex	whole proteins (comprehensive)	Q9UHG3	GDM	PCYOX_HUMAN	Prenylcysteine oxidase 1 (EC 1.8.3.5) (Prenylcysteine lyase)	PCYOX1 KIAA0908 PCL1 UNQ597/PRO1183	ENSG00000116005	51449
32111749	GDM vs NGT	at the first-trimester (week 11-13)	peripheral plasma	TMT LC-MS/MS, 10 plex	whole proteins (comprehensive)	P35443	GDM	TSP4_HUMAN	Thrombospondin-4	THBS4 TSP4	ENSG00000113296	7060
31162828	GDM vs NGT	12–16 week s	peripheral serum	iTRAQ LC-MS/MS, 8-plex	whole proteins (comprehensive)	P02671	GDM	FIBA_HUMAN	Fibrinogen alpha chain [Cleaved into: Fibrinopeptide A; Fibrinogen alpha chain]	FGA	ENSG00000171560	2243
31162828	GDM vs NGT	12–16 week s	peripheral serum	iTRAQ LC-MS/MS, 8-plex	whole proteins (comprehensive)	P02649	GDM	APOE_HUMAN	Apolipoprotein E (Apo-E)	APOE	ENSG00000130203	348
31162828	GDM vs NGT	12–16 week s	peripheral serum	iTRAQ LC-MS/MS, 8-plex	whole proteins (comprehensive)	P00742	GDM	FA10_HUMAN	Coagulation factor X (EC 3.4.21.6) (Stuart factor) (Stuart-Prower factor) [Cleaved into: Factor X light chain; Factor X heavy chain; Activated factor Xa heavy chain]	F10	ENSG00000126218	2159
31162828	GDM vs NGT	12–16 week s	peripheral serum	iTRAQ LC-MS/MS, 8-plex	whole proteins (comprehensive)	Q6Q788	GDM	APOA5_HUMAN	Apolipoprotein A-V (Apo-AV) (ApoA-V) (Apolipoprotein A5) (Regeneration-associated protein 3)	APOA5 RAP3 UNQ411/PRO773	ENSG00000110243	116519
31162828	GDM vs NGT	12–16 week s	peripheral serum	iTRAQ LC-MS/MS, 8-plex	whole proteins (comprehensive)	P09871	GDM	C1S_HUMAN	Complement C1s subcomponent (EC 3.4.21.42) (C1 esterase) (Complement component 1 subcomponent s) [Cleaved into: Complement C1s subcomponent heavy chain; Complement C1s subcomponent light chain]	C1S	ENSG00000182326	716
31162828	GDM vs NGT	12–16 week s	peripheral serum	iTRAQ LC-MS/MS, 8-plex	whole proteins (comprehensive)	P00748	GDM	FA12_HUMAN	Coagulation factor XII (EC 3.4.21.38) (Hageman factor) (HAF) [Cleaved into: Coagulation factor XIIa heavy chain; Beta-factor XIIa part 1; Coagulation factor XIIa light chain (Beta-factor XIIa part 2)]	F12	ENSG00000131187	2161
31162828	GDM vs NGT	12–16 week s	peripheral serum	iTRAQ LC-MS/MS, 8-plex	whole proteins (comprehensive)	P35858	GDM	ALS_HUMAN	Insulin-like growth factor-binding protein complex acid labile subunit (ALS)	IGFALS ALS	ENSG00000099769	3483
31162828	GDM vs NGT	12–16 week s	peripheral serum	iTRAQ LC-MS/MS, 8-plex	whole proteins (comprehensive)	P00740	GDM	FA9_HUMAN	Coagulation factor IX (EC 3.4.21.22) (Christmas factor) (Plasma thromboplastin component) (PTC) [Cleaved into: Coagulation factor IXa light chain; Coagulation factor IXa heavy chain]	F9	ENSG00000101981	2158
31162828	GDM vs NGT	12–16 week s	peripheral serum	iTRAQ LC-MS/MS, 8-plex	whole proteins (comprehensive)	P51884	GDM	LUM_HUMAN	Lumican (Keratan sulfate proteoglycan lumican) (KSPG lumican)	LUM LDC SLRR2D	ENSG00000139329	4060
31162828	GDM vs NGT	12–16 week s	peripheral serum	iTRAQ LC-MS/MS, 8-plex	whole proteins (comprehensive)	P04406	GDM	G3P_HUMAN	Glyceraldehyde-3-phosphate dehydrogenase (GAPDH) (EC 1.2.1.12) (Peptidyl-cysteine S-nitrosylase GAPDH) (EC 2.6.99.-)	GAPDH GAPD CDABP0047 OK/SW-cl.12	ENSG00000111640	2597
31162828	GDM vs NGT	12–16 week s	peripheral serum	iTRAQ LC-MS/MS, 8-plex	whole proteins (comprehensive)	P24593	GDM	IBP5_HUMAN	Insulin-like growth factor-binding protein 5 (IBP-5) (IGF-binding protein 5) (IGFBP-5)	IGFBP5 IBP5	ENSG00000115461	3488
31162828	GDM vs NGT	12–16 week s	peripheral serum	iTRAQ LC-MS/MS, 8-plex	whole proteins (comprehensive)	Q9UK55	NGT	ZPI_HUMAN	Protein Z-dependent protease inhibitor (PZ-dependent protease inhibitor) (PZI) (Serpin A10)	SERPINA10 ZPI UNQ707/PRO1358	ENSG00000278767	51156
31162828	GDM vs NGT	12–16 week s	peripheral serum	iTRAQ LC-MS/MS, 8-plex	whole proteins (comprehensive)	P01591	NGT	IGJ_HUMAN	Immunoglobulin J chain (Joining chain of multimeric IgA and IgM)	JCHAIN IGCJ IGJ	ENSG00000132465	3512
31162828	GDM vs NGT	12–16 week s	peripheral serum	iTRAQ LC-MS/MS, 8-plex	whole proteins (comprehensive)	Q13103	NGT	SPP24_HUMAN	Secreted phosphoprotein 24 (Spp-24) (Secreted phosphoprotein 2)	SPP2 SPP24	ENSG00000072080	6694
31162828	GDM vs NGT	12–16 week s	peripheral serum	iTRAQ LC-MS/MS, 8-plex	whole proteins (comprehensive)	P00734	NGT	THRB_HUMAN	Prothrombin (EC 3.4.21.5) (Coagulation factor II) [Cleaved into: Activation peptide fragment 1; Activation peptide fragment 2; Thrombin light chain; Thrombin heavy chain]	F2	ENSG00000180210	2147
31162828	GDM vs NGT	12–16 week s	peripheral serum	iTRAQ LC-MS/MS, 8-plex	whole proteins (comprehensive)	P01031	NGT	CO5_HUMAN	Complement C5 (C3 and PZP-like alpha-2-macroglobulin domain-containing protein 4) [Cleaved into: Complement C5 beta chain; Complement C5 alpha chain; C5a anaphylatoxin; Complement C5 alpha' chain]	C5 CPAMD4	ENSG00000106804	727
31162828	GDM vs NGT	12–16 week s	peripheral serum	iTRAQ LC-MS/MS, 8-plex	whole proteins (comprehensive)	P14625	NGT	ENPL_HUMAN	Endoplasmin (94 kDa glucose-regulated protein) (GRP-94) (Heat shock protein 90 kDa beta member 1) (Tumor rejection antigen 1) (gp96 homolog)	HSP90B1 GRP94 TRA1	ENSG00000166598	7184
31162828	GDM vs NGT	12–16 week s	peripheral serum	iTRAQ LC-MS/MS, 8-plex	whole proteins (comprehensive)	P00450	NGT	CERU_HUMAN	Ceruloplasmin (EC 1.16.3.1) (Ferroxidase)	CP	ENSG00000047457	1356
31162828	GDM vs NGT	12–16 week s	peripheral serum	iTRAQ LC-MS/MS, 8-plex	whole proteins (comprehensive)	P12259	NGT	FA5_HUMAN	Coagulation factor V (Activated protein C cofactor) (Proaccelerin, labile factor) [Cleaved into: Coagulation factor V heavy chain; Coagulation factor V light chain]	F5	ENSG00000198734	2153
31162828	GDM vs NGT	12–16 week s	peripheral serum	iTRAQ LC-MS/MS, 8-plex	whole proteins (comprehensive)	P04003	NGT	C4BPA_HUMAN	C4b-binding protein alpha chain (C4bp) (Proline-rich protein) (PRP)	C4BPA C4BP	ENSG00000123838	722
31162828	GDM vs NGT	12–16 week s	peripheral serum	iTRAQ LC-MS/MS, 8-plex	whole proteins (comprehensive)	P08603	NGT	CFAH_HUMAN	Complement factor H (H factor 1)	CFH HF HF1 HF2	ENSG00000000971	3075
31162828	GDM vs NGT	12–16 week s	peripheral serum	iTRAQ LC-MS/MS, 8-plex	whole proteins (comprehensive)	P07360	NGT	CO8G_HUMAN	Complement component C8 gamma chain	C8G	ENSG00000176919	733
31162828	GDM vs NGT	12–16 week s	peripheral serum	iTRAQ LC-MS/MS, 8-plex	whole proteins (comprehensive)	P02748	NGT	CO9_HUMAN	Complement component C9 [Cleaved into: Complement component C9a; Complement component C9b]	C9	ENSG00000113600	735
31162828	GDM vs NGT	12–16 week s	peripheral serum	iTRAQ LC-MS/MS, 8-plex	whole proteins (comprehensive)	P06396	NGT	GELS_HUMAN	Gelsolin (AGEL) (Actin-depolymerizing factor) (ADF) (Brevin)	GSN	ENSG00000148180	2934
31162828	GDM vs NGT	12–16 week s	peripheral serum	iTRAQ LC-MS/MS, 8-plex	whole proteins (comprehensive)	P19827	NGT	ITIH1_HUMAN	Inter-alpha-trypsin inhibitor heavy chain H1 (ITI heavy chain H1) (ITI-HC1) (Inter-alpha-inhibitor heavy chain 1) (Inter-alpha-trypsin inhibitor complex component III) (Serum-derived hyaluronan-associated protein) (SHAP)	ITIH1 IGHEP1	ENSG00000055957	3697
31162828	GDM vs NGT	12–16 week s	peripheral serum	iTRAQ LC-MS/MS, 8-plex	whole proteins (comprehensive)	P10643	NGT	CO7_HUMAN	Complement component C7	C7	ENSG00000112936	730
31162828	GDM vs NGT	12–16 week s	peripheral serum	iTRAQ LC-MS/MS, 8-plex	whole proteins (comprehensive)	P01871	NGT	IGHM_HUMAN	Immunoglobulin heavy constant mu (Ig mu chain C region) (Ig mu chain C region BOT) (Ig mu chain C region GAL) (Ig mu chain C region OU)	IGHM	ENSG00000282657
31162828	GDM vs NGT	12–16 week s	peripheral serum	iTRAQ LC-MS/MS, 8-plex	whole proteins (comprehensive)	P07358	NGT	CO8B_HUMAN	Complement component C8 beta chain (Complement component 8 subunit beta)	C8B	ENSG00000021852	732
31162828	GDM vs NGT	12–16 week s	peripheral serum	iTRAQ LC-MS/MS, 8-plex	whole proteins (comprehensive)	P13671	NGT	CO6_HUMAN	Complement component C6	C6	ENSG00000039537	729
31162828	GDM vs NGT	12–16 week s	peripheral serum	iTRAQ LC-MS/MS, 8-plex	whole proteins (comprehensive)	P20742	NGT	PZP_HUMAN	Pregnancy zone protein (C3 and PZP-like alpha-2-macroglobulin domain-containing protein 6)	PZP CPAMD6	ENSG00000126838
31162828	GDM vs NGT	24–28 weeks	peripheral serum	iTRAQ LC-MS/MS, 8-plex	whole proteins (comprehensive)	P02679	GDM	FIBG_HUMAN	Fibrinogen gamma chain	FGG PRO2061	ENSG00000171557	2266
31162828	GDM vs NGT	24–28 weeks	peripheral serum	iTRAQ LC-MS/MS, 8-plex	whole proteins (comprehensive)	P02675	GDM	FIBB_HUMAN	Fibrinogen beta chain [Cleaved into: Fibrinopeptide B; Fibrinogen beta chain]	FGB	ENSG00000171564	2244
31162828	GDM vs NGT	24–28 weeks	peripheral serum	iTRAQ LC-MS/MS, 8-plex	whole proteins (comprehensive)	P02671	GDM	FIBA_HUMAN	Fibrinogen alpha chain [Cleaved into: Fibrinopeptide A; Fibrinogen alpha chain]	FGA	ENSG00000171560	2243
31162828	GDM vs NGT	24–28 weeks	peripheral serum	iTRAQ LC-MS/MS, 8-plex	whole proteins (comprehensive)	P02741	GDM	CRP_HUMAN	C-reactive protein [Cleaved into: C-reactive protein(1-205)]	CRP PTX1	ENSG00000132693	1401
31162828	GDM vs NGT	24–28 weeks	peripheral serum	iTRAQ LC-MS/MS, 8-plex	whole proteins (comprehensive)	P02649	GDM	APOE_HUMAN	Apolipoprotein E (Apo-E)	APOE	ENSG00000130203	348
31162828	GDM vs NGT	24–28 weeks	peripheral serum	iTRAQ LC-MS/MS, 8-plex	whole proteins (comprehensive)	Q92954	GDM	PRG4_HUMAN	Proteoglycan 4 (Lubricin) (Megakaryocyte-stimulating factor) (Superficial zone proteoglycan) [Cleaved into: Proteoglycan 4 C-terminal part]	PRG4 MSF SZP	ENSG00000116690	10216
31162828	GDM vs NGT	24–28 weeks	peripheral serum	iTRAQ LC-MS/MS, 8-plex	whole proteins (comprehensive)	P02656	GDM	APOC3_HUMAN	Apolipoprotein C-III (Apo-CIII) (ApoC-III) (Apolipoprotein C3)	APOC3	ENSG00000110245	345
31162828	GDM vs NGT	24–28 weeks	peripheral serum	iTRAQ LC-MS/MS, 8-plex	whole proteins (comprehensive)	P05155	GDM	IC1_HUMAN	Plasma protease C1 inhibitor (C1 Inh) (C1Inh) (C1 esterase inhibitor) (C1-inhibiting factor) (Serpin G1)	SERPING1 C1IN C1NH	ENSG00000149131	710
31162828	GDM vs NGT	24–28 weeks	peripheral serum	iTRAQ LC-MS/MS, 8-plex	whole proteins (comprehensive)	P00736	GDM	C1R_HUMAN	Complement C1r subcomponent (EC 3.4.21.41) (Complement component 1 subcomponent r) [Cleaved into: Complement C1r subcomponent heavy chain; Complement C1r subcomponent light chain]	C1R	ENSG00000159403	715
31162828	GDM vs NGT	24–28 weeks	peripheral serum	iTRAQ LC-MS/MS, 8-plex	whole proteins (comprehensive)	P09871	GDM	C1S_HUMAN	Complement C1s subcomponent (EC 3.4.21.42) (C1 esterase) (Complement component 1 subcomponent s) [Cleaved into: Complement C1s subcomponent heavy chain; Complement C1s subcomponent light chain]	C1S	ENSG00000182326	716
31162828	GDM vs NGT	24–28 weeks	peripheral serum	iTRAQ LC-MS/MS, 8-plex	whole proteins (comprehensive)	P48740	GDM	MASP1_HUMAN	Mannan-binding lectin serine protease 1 (EC 3.4.21.-) (Complement factor MASP-3) (Complement-activating component of Ra-reactive factor) (Mannose-binding lectin-associated serine protease 1) (MASP-1) (Mannose-binding protein-associated serine protease) (Ra-reactive factor serine protease p100) (RaRF) (Serine protease 5) [Cleaved into: Mannan-binding lectin serine protease 1 heavy chain; Mannan-bi…	MASP1 CRARF CRARF1 PRSS5	ENSG00000127241	5648
31162828	GDM vs NGT	24–28 weeks	peripheral serum	iTRAQ LC-MS/MS, 8-plex	whole proteins (comprehensive)	O00187	GDM	MASP2_HUMAN	Mannan-binding lectin serine protease 2 (EC 3.4.21.104) (MBL-associated serine protease 2) (Mannose-binding protein-associated serine protease 2) (MASP-2) [Cleaved into: Mannan-binding lectin serine protease 2 A chain; Mannan-binding lectin serine protease 2 B chain]	MASP2	ENSG00000009724	10747
31162828	GDM vs NGT	24–28 weeks	peripheral serum	iTRAQ LC-MS/MS, 8-plex	whole proteins (comprehensive)	P00742	GDM	FA10_HUMAN	Coagulation factor X (EC 3.4.21.6) (Stuart factor) (Stuart-Prower factor) [Cleaved into: Factor X light chain; Factor X heavy chain; Activated factor Xa heavy chain]	F10	ENSG00000126218	2159
31162828	GDM vs NGT	24–28 weeks	peripheral serum	iTRAQ LC-MS/MS, 8-plex	whole proteins (comprehensive)	P00740	GDM	FA9_HUMAN	Coagulation factor IX (EC 3.4.21.22) (Christmas factor) (Plasma thromboplastin component) (PTC) [Cleaved into: Coagulation factor IXa light chain; Coagulation factor IXa heavy chain]	F9	ENSG00000101981	2158
31162828	GDM vs NGT	24–28 weeks	peripheral serum	iTRAQ LC-MS/MS, 8-plex	whole proteins (comprehensive)	P51884	GDM	LUM_HUMAN	Lumican (Keratan sulfate proteoglycan lumican) (KSPG lumican)	LUM LDC SLRR2D	ENSG00000139329	4060
31162828	GDM vs NGT	24–28 weeks	peripheral serum	iTRAQ LC-MS/MS, 8-plex	whole proteins (comprehensive)	P03952	GDM	KLKB1_HUMAN	Plasma kallikrein (EC 3.4.21.34) (Fletcher factor) (Kininogenin) (Plasma prekallikrein) (PKK) [Cleaved into: Plasma kallikrein heavy chain; Plasma kallikrein light chain]	KLKB1 KLK3	ENSG00000164344	3818
31162828	GDM vs NGT	24–28 weeks	peripheral serum	iTRAQ LC-MS/MS, 8-plex	whole proteins (comprehensive)	P27169	GDM	PON1_HUMAN	Serum paraoxonase/arylesterase 1 (PON 1) (EC 3.1.1.2) (EC 3.1.1.81) (EC 3.1.8.1) (Aromatic esterase 1) (A-esterase 1) (K-45) (Serum aryldialkylphosphatase 1)	PON1 PON	ENSG00000005421	5444
31162828	GDM vs NGT	24–28 weeks	peripheral serum	iTRAQ LC-MS/MS, 8-plex	whole proteins (comprehensive)	P07225	GDM	PROS_HUMAN	Vitamin K-dependent protein S	PROS1 PROS	ENSG00000184500	5627
31162828	GDM vs NGT	24–28 weeks	peripheral serum	iTRAQ LC-MS/MS, 8-plex	whole proteins (comprehensive)	P35858	NGT	ALS_HUMAN	Insulin-like growth factor-binding protein complex acid labile subunit (ALS)	IGFALS ALS	ENSG00000099769	3483
31162828	GDM vs NGT	24–28 weeks	peripheral serum	iTRAQ LC-MS/MS, 8-plex	whole proteins (comprehensive)	P01009	NGT	A1AT_HUMAN	Alpha-1-antitrypsin (Alpha-1 protease inhibitor) (Alpha-1-antiproteinase) (Serpin A1) [Cleaved into: Short peptide from AAT (SPAAT)]	SERPINA1 AAT PI PRO0684 PRO2209	ENSG00000197249	5265
31162828	GDM vs NGT	24–28 weeks	peripheral serum	iTRAQ LC-MS/MS, 8-plex	whole proteins (comprehensive)	P04275	NGT	VWF_HUMAN	von Willebrand factor (vWF) [Cleaved into: von Willebrand antigen 2 (von Willebrand antigen II)]	VWF F8VWF	ENSG00000110799	7450
31162828	GDM vs NGT	24–28 weeks	peripheral serum	iTRAQ LC-MS/MS, 8-plex	whole proteins (comprehensive)	P06396	NGT	GELS_HUMAN	Gelsolin (AGEL) (Actin-depolymerizing factor) (ADF) (Brevin)	GSN	ENSG00000148180	2934
31162828	GDM vs NGT	24–28 weeks	peripheral serum	iTRAQ LC-MS/MS, 8-plex	whole proteins (comprehensive)	P68871	NGT	HBB_HUMAN	Hemoglobin subunit beta (Beta-globin) (Hemoglobin beta chain) [Cleaved into: LVV-hemorphin-7; Spinorphin]	HBB	ENSG00000244734	3043
31162828	GDM vs NGT	24–28 weeks	peripheral serum	iTRAQ LC-MS/MS, 8-plex	whole proteins (comprehensive)	P02748	NGT	CO9_HUMAN	Complement component C9 [Cleaved into: Complement component C9a; Complement component C9b]	C9	ENSG00000113600	735
31162828	GDM vs NGT	24–28 weeks	peripheral serum	iTRAQ LC-MS/MS, 8-plex	whole proteins (comprehensive)	P13671	NGT	CO6_HUMAN	Complement component C6	C6	ENSG00000039537	729
31162828	GDM vs NGT	24–28 weeks	peripheral serum	iTRAQ LC-MS/MS, 8-plex	whole proteins (comprehensive)	P01031	NGT	CO5_HUMAN	Complement C5 (C3 and PZP-like alpha-2-macroglobulin domain-containing protein 4) [Cleaved into: Complement C5 beta chain; Complement C5 alpha chain; C5a anaphylatoxin; Complement C5 alpha' chain]	C5 CPAMD4	ENSG00000106804	727
31162828	GDM vs NGT	24–28 weeks	peripheral serum	iTRAQ LC-MS/MS, 8-plex	whole proteins (comprehensive)	P01871	NGT	IGHM_HUMAN	Immunoglobulin heavy constant mu (Ig mu chain C region) (Ig mu chain C region BOT) (Ig mu chain C region GAL) (Ig mu chain C region OU)	IGHM	ENSG00000282657
31448371	GDM vs NGT	at 20–36 weeks	urine exosomes	label-free LC-MS/MS	whole proteins (comprehensive)	P06702	NA	S10A9_HUMAN	Protein S100-A9 (Calgranulin-B) (Calprotectin L1H subunit) (Leukocyte L1 complex heavy chain) (Migration inhibitory factor-related protein 14) (MRP-14) (p14) (S100 calcium-binding protein A9)	S100A9 CAGB CFAG MRP14	ENSG00000163220	6280
31448371	GDM vs NGT	at 20–36 weeks	urine exosomes	label-free LC-MS/MS	whole proteins (comprehensive)	P04746	NA	AMYP_HUMAN	Pancreatic alpha-amylase (PA) (EC 3.2.1.1) (1,4-alpha-D-glucan glucanohydrolase)	AMY2A	ENSG00000243480	279
31448371	GDM vs NGT	at 20–36 weeks	urine exosomes	label-free LC-MS/MS	whole proteins (comprehensive)	Q53F26	NA	Q53F26_HUMAN	Alpha-amylase (EC 3.2.1.1) (Fragment)			279
31448371	GDM vs NGT	at 20–36 weeks	urine exosomes	label-free LC-MS/MS	whole proteins (comprehensive)	A0A024R8S5	NA	A0A024R8S5_HUMAN	Protein disulfide-isomerase (EC 5.3.4.1)	P4HB hCG_95895		5034
31448371	GDM vs NGT	at 20–36 weeks	urine exosomes	label-free LC-MS/MS	whole proteins (comprehensive)	P07237	NA	PDIA1_HUMAN	Protein disulfide-isomerase (PDI) (EC 5.3.4.1) (Cellular thyroid hormone-binding protein) (Prolyl 4-hydroxylase subunit beta) (p55)	P4HB ERBA2L PDI PDIA1 PO4DB	ENSG00000185624	5034
31448371	GDM vs NGT	at 20–36 weeks	urine exosomes	label-free LC-MS/MS	whole proteins (comprehensive)	P05109	NA	S10A8_HUMAN	Protein S100-A8 (Calgranulin-A) (Calprotectin L1L subunit) (Cystic fibrosis antigen) (CFAG) (Leukocyte L1 complex light chain) (Migration inhibitory factor-related protein 8) (MRP-8) (p8) (S100 calcium-binding protein A8) (Urinary stone protein band A)	S100A8 CAGA CFAG MRP8	ENSG00000143546	6279
31448371	GDM vs NGT	at 20–36 weeks	urine exosomes	label-free LC-MS/MS	whole proteins (comprehensive)	B2R4R0	NA	B2R4R0_HUMAN	Histone H4	HIST1H4J HIST1H4H HIST1H4L hCG_1640981		8370
31448371	GDM vs NGT	at 20–36 weeks	urine exosomes	label-free LC-MS/MS	whole proteins (comprehensive)	P62805	NA	H4_HUMAN	Histone H4	H4C1 H4/A H4FA HIST1H4A; H4C2 H4/I H4FI HIST1H4B; H4C3 H4/G H4FG HIST1H4C; H4C4 H4/B H4FB HIST1H4D; H4C5 H4/J H4FJ HIST1H4E; H4C6 H4/C H4FC HIST1H4F; H4C8 H4/H H4FH HIST1H4H; H4C9 H4/M H4FM HIST1H4I; H4C11 H4/E H4FE HIST1H4J; H4C12 H4/D H4FD HIST1H4K; H4C13 H4/K H4FK HIST1H4L; H4C14 H4/N H4F2 H4FN HIST2H4 HIST2H4A; H4C15 H4/O H4FO HIST2H4B; H4-16 HIST4H4	ENSG00000275126	8370
31448371	GDM vs NGT	at 20–36 weeks	urine exosomes	label-free LC-MS/MS	whole proteins (comprehensive)	Q4U2R8	NA	S22A6_HUMAN	Solute carrier family 22 member 6 (Organic anion transporter 1) (hOAT1) (PAH transporter) (hPAHT) (Renal organic anion transporter 1) (hROAT1)	SLC22A6 OAT1 PAHT	ENSG00000197901	9356
31448371	GDM vs NGT	at 20–36 weeks	urine exosomes	label-free LC-MS/MS	whole proteins (comprehensive)	Q16695	NA	H31T_HUMAN	Histone H3.1t (H3/t) (H3t) (H3/g) (Histone H3.4)	H3-4 H3FT HIST3H3	ENSG00000285435	8290
31448371	GDM vs NGT	at 20–36 weeks	urine exosomes	label-free LC-MS/MS	whole proteins (comprehensive)	Q12907	NA	LMAN2_HUMAN	Vesicular integral-membrane protein VIP36 (Glycoprotein GP36b) (Lectin mannose-binding 2) (Vesicular integral-membrane protein 36) (VIP36)	LMAN2 C5orf8	ENSG00000169223	10960
31448371	GDM vs NGT	at 20–36 weeks	urine exosomes	label-free LC-MS/MS	whole proteins (comprehensive)	P35527	NA	K1C9_HUMAN	Keratin, type I cytoskeletal 9 (Cytokeratin-9) (CK-9) (Keratin-9) (K9)	KRT9	ENSG00000171403	3857
31448371	GDM vs NGT	at 20–36 weeks	urine exosomes	label-free LC-MS/MS	whole proteins (comprehensive)	A0A024RAQ0	NA	A0A024RAQ0_HUMAN	Betaine-homocysteine methyltransferase 2, isoform CRA_c	BHMT2 hCG_2016006		23743
31448371	GDM vs NGT	at 20–36 weeks	urine exosomes	label-free LC-MS/MS	whole proteins (comprehensive)	Q9H2M3	NA	BHMT2_HUMAN	S-methylmethionine--homocysteine S-methyltransferase BHMT2 (SMM-hcy methyltransferase) (EC 2.1.1.10) (Betaine--homocysteine S-methyltransferase 2)	BHMT2	ENSG00000132840	23743
31448371	GDM vs NGT	at 20–36 weeks	urine exosomes	label-free LC-MS/MS	whole proteins (comprehensive)	P00352	NA	AL1A1_HUMAN	Retinal dehydrogenase 1 (RALDH 1) (RalDH1) (EC 1.2.1.-) (EC 1.2.1.36) (ALDH-E1) (ALHDII) (Aldehyde dehydrogenase family 1 member A1) (Aldehyde dehydrogenase, cytosolic)	ALDH1A1 ALDC ALDH1 PUMB1	ENSG00000165092	216
31448371	GDM vs NGT	at 20–36 weeks	urine exosomes	label-free LC-MS/MS	whole proteins (comprehensive)	V9HW83	NA	V9HW83_HUMAN	Aldehyde dehydrogenase 1 family, member A1, isoform CRA_a (Epididymis luminal protein 12) (Epididymis secretory sperm binding protein Li 53e)	HEL-S-53e ALDH1A1 HEL12 hCG_17306		216
31448371	GDM vs NGT	at 20–36 weeks	urine exosomes	label-free LC-MS/MS	whole proteins (comprehensive)	P32926	NA	DSG3_HUMAN	Desmoglein-3 (130 kDa pemphigus vulgaris antigen) (PVA) (Cadherin family member 6)	DSG3 CDHF6	ENSG00000134757	1830
31448371	GDM vs NGT	at 20–36 weeks	urine exosomes	label-free LC-MS/MS	whole proteins (comprehensive)	A0A024R882	NA	A0A024R882_HUMAN	Stomatin, isoform CRA_a	STOM hCG_30330		2040
31448371	GDM vs NGT	at 20–36 weeks	urine exosomes	label-free LC-MS/MS	whole proteins (comprehensive)	P27105	NA	STOM_HUMAN	Erythrocyte band 7 integral membrane protein (Protein 7.2b) (Stomatin)	STOM BND7 EPB72	ENSG00000148175	2040
31448371	GDM vs NGT	at 20–36 weeks	urine exosomes	label-free LC-MS/MS	whole proteins (comprehensive)	P11464	NA	PSG1_HUMAN	Pregnancy-specific beta-1-glycoprotein 1 (PS-beta-G-1) (PSBG-1) (Pregnancy-specific glycoprotein 1) (CD66 antigen-like family member F) (Fetal liver non-specific cross-reactive antigen 1/2) (FL-NCA-1/2) (PSG95) (Pregnancy-specific beta-1 glycoprotein C/D) (PS-beta-C/D) (CD antigen CD66f)	PSG1 B1G1 PSBG1 PSGGA	ENSG00000231924	5669
31448371	GDM vs NGT	at 20–36 weeks	urine exosomes	label-free LC-MS/MS	whole proteins (comprehensive)	Q16651	NA	PRSS8_HUMAN	Prostasin (EC 3.4.21.-) (Channel-activating protease 1) (CAP1) (Serine protease 8) [Cleaved into: Prostasin light chain; Prostasin heavy chain]	PRSS8	ENSG00000052344	5652
31448371	GDM vs NGT	at 20–36 weeks	urine exosomes	label-free LC-MS/MS	whole proteins (comprehensive)	P31639	NA	SC5A2_HUMAN	Sodium/glucose cotransporter 2 (Na(+)/glucose cotransporter 2) (Low affinity sodium-glucose cotransporter) (Solute carrier family 5 member 2)	SLC5A2 SGLT2	ENSG00000140675	6524
31448371	GDM vs NGT	at 20–36 weeks	urine exosomes	label-free LC-MS/MS	whole proteins (comprehensive)	A0A0S2Z428	NA	A0A0S2Z428_HUMAN	HCG2039812, isoform CRA_b (Keratin 6A isoform 1) (Fragment)	KRT6A hCG_2039812		3853
31448371	GDM vs NGT	at 20–36 weeks	urine exosomes	label-free LC-MS/MS	whole proteins (comprehensive)	P02538	NA	K2C6A_HUMAN	Keratin, type II cytoskeletal 6A (Cytokeratin-6A) (CK-6A) (Cytokeratin-6D) (CK-6D) (Keratin-6A) (K6A) (Type-II keratin Kb6) (allergen Hom s 5)	KRT6A K6A KRT6D	ENSG00000205420	3853
31448371	GDM vs NGT	at 20–36 weeks	urine exosomes	label-free LC-MS/MS	whole proteins (comprehensive)	B2R657	NA	B2R657_HUMAN	Annexin			310
31448371	GDM vs NGT	at 20–36 weeks	urine exosomes	label-free LC-MS/MS	whole proteins (comprehensive)	P20073	NA	ANXA7_HUMAN	Annexin A7 (Annexin VII) (Annexin-7) (Synexin)	ANXA7 ANX7 SNX OK/SW-cl.95	ENSG00000138279	310
31448371	GDM vs NGT	at 20–36 weeks	urine exosomes	label-free LC-MS/MS	whole proteins (comprehensive)	P00738	NA	HPT_HUMAN	Haptoglobin (Zonulin) [Cleaved into: Haptoglobin alpha chain; Haptoglobin beta chain]	HP	ENSG00000257017	3240
31448371	GDM vs NGT	at 20–36 weeks	urine exosomes	label-free LC-MS/MS	whole proteins (comprehensive)	Q6PEJ8	NA	Q6PEJ8_HUMAN	HP protein	HP		3240
31448371	GDM vs NGT	at 20–36 weeks	urine exosomes	label-free LC-MS/MS	whole proteins (comprehensive)	Q5QNW6	NA	H2B2F_HUMAN	Histone H2B type 2-F (H2B-clustered histone 18)	H2BC18 HIST2H2BF	ENSG00000203814	440689
31448371	GDM vs NGT	at 20–36 weeks	urine exosomes	label-free LC-MS/MS	whole proteins (comprehensive)	P18428	NA	LBP_HUMAN	Lipopolysaccharide-binding protein (LBP)	LBP	ENSG00000129988	3929
31448371	GDM vs NGT	at 20–36 weeks	urine exosomes	label-free LC-MS/MS	whole proteins (comprehensive)	Q8TCF0	NA	Q8TCF0_HUMAN	LBP protein	LBP		3929
31448371	GDM vs NGT	at 20–36 weeks	urine exosomes	label-free LC-MS/MS	whole proteins (comprehensive)	P13647	NA	K2C5_HUMAN	Keratin, type II cytoskeletal 5 (58 kDa cytokeratin) (Cytokeratin-5) (CK-5) (Keratin-5) (K5) (Type-II keratin Kb5)	KRT5	ENSG00000186081	3852
31448371	GDM vs NGT	at 20–36 weeks	urine exosomes	label-free LC-MS/MS	whole proteins (comprehensive)	Q9UHI7	NA	S23A1_HUMAN	Solute carrier family 23 member 1 (Na(+)/L-ascorbic acid transporter 1) (Sodium-dependent vitamin C transporter 1) (hSVCT1) (Yolk sac permease-like molecule 3)	SLC23A1 SVCT1 YSPL3	ENSG00000170482	9963
31448371	GDM vs NGT	at 20–36 weeks	urine exosomes	label-free LC-MS/MS	whole proteins (comprehensive)	P50995	NA	ANX11_HUMAN	Annexin A11 (56 kDa autoantigen) (Annexin XI) (Annexin-11) (Calcyclin-associated annexin 50) (CAP-50)	ANXA11 ANX11	ENSG00000122359	311
31448371	GDM vs NGT	at 20–36 weeks	urine exosomes	label-free LC-MS/MS	whole proteins (comprehensive)	Q5T0G8	NA	Q5T0G8_HUMAN	Annexin	ANXA11 hCG_22492		311
31448371	GDM vs NGT	at 20–36 weeks	urine exosomes	label-free LC-MS/MS	whole proteins (comprehensive)	A0A024RA31	NA	A0A024RA31_HUMAN	Aquaporin 1 (Channel-forming integral protein, 28kDa) (HCG39137, isoform CRA_a)	AQP1 hCG_39137 tcag7.688		358
31448371	GDM vs NGT	at 20–36 weeks	urine exosomes	label-free LC-MS/MS	whole proteins (comprehensive)	P29972	NA	AQP1_HUMAN	Aquaporin-1 (AQP-1) (Aquaporin-CHIP) (Urine water channel) (Water channel protein for red blood cells and kidney proximal tubule)	AQP1 CHIP28	ENSG00000240583	358
31448371	GDM vs NGT	at 20–36 weeks	urine exosomes	label-free LC-MS/MS	whole proteins (comprehensive)	P29373	NA	RABP2_HUMAN	Cellular retinoic acid-binding protein 2 (Cellular retinoic acid-binding protein II) (CRABP-II)	CRABP2	ENSG00000143320	1382
31448371	GDM vs NGT	at 20–36 weeks	urine exosomes	label-free LC-MS/MS	whole proteins (comprehensive)	E7DVW5	NA	E7DVW5_HUMAN	Fatty acid binding protein 5 (Psoriasis-associated)	FABP5		2171
31448371	GDM vs NGT	at 20–36 weeks	urine exosomes	label-free LC-MS/MS	whole proteins (comprehensive)	Q01469	NA	FABP5_HUMAN	Fatty acid-binding protein 5 (Epidermal-type fatty acid-binding protein) (E-FABP) (Fatty acid-binding protein, epidermal) (Psoriasis-associated fatty acid-binding protein homolog) (PA-FABP)	FABP5	ENSG00000164687	2171
31448371	GDM vs NGT	at 20–36 weeks	urine exosomes	label-free LC-MS/MS	whole proteins (comprehensive)	P62330	NA	ARF6_HUMAN	ADP-ribosylation factor 6	ARF6	ENSG00000165527	382
31448371	GDM vs NGT	at 20–36 weeks	urine exosomes	label-free LC-MS/MS	whole proteins (comprehensive)	P07384	NA	CAN1_HUMAN	Calpain-1 catalytic subunit (EC 3.4.22.52) (Calcium-activated neutral proteinase 1) (CANP 1) (Calpain mu-type) (Calpain-1 large subunit) (Cell proliferation-inducing gene 30 protein) (Micromolar-calpain) (muCANP)	CAPN1 CANPL1 PIG30	ENSG00000014216	823
31448371	GDM vs NGT	at 20–36 weeks	urine exosomes	label-free LC-MS/MS	whole proteins (comprehensive)	Q13046	NA	PSG7_HUMAN	Putative pregnancy-specific beta-1-glycoprotein 7 (PS-beta-G-7) (PSBG-7) (Pregnancy-specific glycoprotein 7)	PSG7	ENSG00000221878	5676
31448371	GDM vs NGT	at 20–36 weeks	urine exosomes	label-free LC-MS/MS	whole proteins (comprehensive)	P46821	NA	MAP1B_HUMAN	Microtubule-associated protein 1B (MAP-1B) [Cleaved into: MAP1B heavy chain; MAP1 light chain LC1]	MAP1B	ENSG00000131711	4131
31448371	GDM vs NGT	at 20–36 weeks	urine exosomes	label-free LC-MS/MS	whole proteins (comprehensive)	Q6PJD3	NA	Q6PJD3_HUMAN	MAP1B protein (Fragment)	MAP1B		4131
31448371	GDM vs NGT	at 20–36 weeks	urine exosomes	label-free LC-MS/MS	whole proteins (comprehensive)	Q86X89	NA	Q86X89_HUMAN	MAP1B protein (Fragment)	MAP1B		4131
31448371	GDM vs NGT	at 20–36 weeks	urine exosomes	label-free LC-MS/MS	whole proteins (comprehensive)	A0A024RCB7	NA	A0A024RCB7_HUMAN	Tetraspanin	CD81 hCG_15478		975
31448371	GDM vs NGT	at 20–36 weeks	urine exosomes	label-free LC-MS/MS	whole proteins (comprehensive)	P60033	NA	CD81_HUMAN	CD81 antigen (26 kDa cell surface protein TAPA-1) (Target of the antiproliferative antibody 1) (Tetraspanin-28) (Tspan-28) (CD antigen CD81)	CD81 TAPA1 TSPAN28	ENSG00000110651	975
31448371	GDM vs NGT	at 20–36 weeks	urine exosomes	label-free LC-MS/MS	whole proteins (comprehensive)	P32119	NA	PRDX2_HUMAN	Peroxiredoxin-2 (EC 1.11.1.15) (Natural killer cell-enhancing factor B) (NKEF-B) (PRP) (Thiol-specific antioxidant protein) (TSA) (Thioredoxin peroxidase 1) (Thioredoxin-dependent peroxide reductase 1)	PRDX2 NKEFB TDPX1	ENSG00000167815	7001
31448371	GDM vs NGT	at 20–36 weeks	urine exosomes	label-free LC-MS/MS	whole proteins (comprehensive)	V9HW12	NA	V9HW12_HUMAN	Epididymis secretory sperm binding protein Li 2a (Peroxiredoxin 2, isoform CRA_b)	HEL-S-2a PRDX2 hCG_172488		7001
31448371	GDM vs NGT	at 20–36 weeks	urine exosomes	label-free LC-MS/MS	whole proteins (comprehensive)	A0A0S2Z3H5	NA	A0A0S2Z3H5_HUMAN	Collagen type I alpha 2 isoform 1 (Fragment)	COL1A2		1278
31448371	GDM vs NGT	at 20–36 weeks	urine exosomes	label-free LC-MS/MS	whole proteins (comprehensive)	P08123	NA	CO1A2_HUMAN	Collagen alpha-2(I) chain (Alpha-2 type I collagen)	COL1A2	ENSG00000164692	1278
31448371	GDM vs NGT	at 20–36 weeks	urine exosomes	label-free LC-MS/MS	whole proteins (comprehensive)	O75891	NA	AL1L1_HUMAN	Cytosolic 10-formyltetrahydrofolate dehydrogenase (10-FTHFDH) (FDH) (EC 1.5.1.6) (Aldehyde dehydrogenase family 1 member L1)	ALDH1L1 FTHFD	ENSG00000144908	10840
31448371	GDM vs NGT	at 20–36 weeks	urine exosomes	label-free LC-MS/MS	whole proteins (comprehensive)	Q53H87	NA	Q53H87_HUMAN	Formyltetrahydrofolate dehydrogenase isoform a variant (Fragment)			10840
31448371	GDM vs NGT	at 20–36 weeks	urine exosomes	label-free LC-MS/MS	whole proteins (comprehensive)	Q13867	NA	BLMH_HUMAN	Bleomycin hydrolase (BH) (BLM hydrolase) (BMH) (EC 3.4.22.40)	BLMH	ENSG00000108578	642
31448371	GDM vs NGT	at 20–36 weeks	urine exosomes	label-free LC-MS/MS	whole proteins (comprehensive)	Q695T7	NA	S6A19_HUMAN	Sodium-dependent neutral amino acid transporter B(0)AT1 (Solute carrier family 6 member 19) (System B(0) neutral amino acid transporter AT1)	SLC6A19 B0AT1	ENSG00000174358	340024
31448371	GDM vs NGT	at 20–36 weeks	urine exosomes	label-free LC-MS/MS	whole proteins (comprehensive)	P04792	NA	HSPB1_HUMAN	Heat shock protein beta-1 (HspB1) (28 kDa heat shock protein) (Estrogen-regulated 24 kDa protein) (Heat shock 27 kDa protein) (HSP 27) (Stress-responsive protein 27) (SRP27)	HSPB1 HSP27 HSP28	ENSG00000106211	3315
31448371	GDM vs NGT	at 20–36 weeks	urine exosomes	label-free LC-MS/MS	whole proteins (comprehensive)	V9HW43	NA	V9HW43_HUMAN	Epididymis secretory protein Li 102	HEL-S-102		3315
31448371	GDM vs NGT	at 20–36 weeks	urine exosomes	label-free LC-MS/MS	whole proteins (comprehensive)	O00468	NA	AGRIN_HUMAN	Agrin [Cleaved into: Agrin N-terminal 110 kDa subunit; Agrin C-terminal 110 kDa subunit; Agrin C-terminal 90 kDa fragment (C90); Agrin C-terminal 22 kDa fragment (C22)]	AGRN AGRIN	ENSG00000188157	375790
31448371	GDM vs NGT	at 20–36 weeks	urine exosomes	label-free LC-MS/MS	whole proteins (comprehensive)	H9ZYJ2	NA	H9ZYJ2_HUMAN	Thioredoxin	TXN		7295
31448371	GDM vs NGT	at 20–36 weeks	urine exosomes	label-free LC-MS/MS	whole proteins (comprehensive)	P10599	NA	THIO_HUMAN	Thioredoxin (Trx) (ATL-derived factor) (ADF) (Surface-associated sulphydryl protein) (SASP) (allergen Hom s Trx)	TXN TRDX TRX TRX1	ENSG00000136810	7295
31448371	GDM vs NGT	at 20–36 weeks	urine exosomes	label-free LC-MS/MS	whole proteins (comprehensive)	Q1EHB4	NA	SC5AC_HUMAN	Sodium-coupled monocarboxylate transporter 2 (Electroneutral sodium monocarboxylate cotransporter) (Low-affinity sodium-lactate cotransporter) (Solute carrier family 5 member 12)	SLC5A12 SMCT2	ENSG00000148942	159963
31448371	GDM vs NGT	at 20–36 weeks	urine exosomes	label-free LC-MS/MS	whole proteins (comprehensive)	A0A024RCB3	NA	A0A024RCB3_HUMAN	Tetraspanin	CD151 hCG_1993428		977
31448371	GDM vs NGT	at 20–36 weeks	urine exosomes	label-free LC-MS/MS	whole proteins (comprehensive)	P48509	NA	CD151_HUMAN	CD151 antigen (GP27) (Membrane glycoprotein SFA-1) (Platelet-endothelial tetraspan antigen 3) (PETA-3) (Tetraspanin-24) (Tspan-24) (CD antigen CD151)	CD151 TSPAN24	ENSG00000177697	977
31448371	GDM vs NGT	at 20–36 weeks	urine exosomes	label-free LC-MS/MS	whole proteins (comprehensive)	Q6ZNZ0	NA	Q6ZNZ0_HUMAN	CD151 antigen (Raph blood group), isoform CRA_b (cDNA FLJ26859 fis, clone PRS08290)	CD151 hCG_1993428		977
31448371	GDM vs NGT	at 20–36 weeks	urine exosomes	label-free LC-MS/MS	whole proteins (comprehensive)	B3KTP7	NA	B3KTP7_HUMAN	cDNA FLJ38566 fis, clone HCHON2005118, highly similar to Collagen alpha-1(XV) chain			1306
31448371	GDM vs NGT	at 20–36 weeks	urine exosomes	label-free LC-MS/MS	whole proteins (comprehensive)	P39059	NA	COFA1_HUMAN	Collagen alpha-1(XV) chain [Cleaved into: Restin (Endostatin-XV) (Related to endostatin) (Restin-I); Restin-2 (Restin-II); Restin-3 (Restin-III); Restin-4 (Restin-IV)]	COL15A1	ENSG00000204291	1306
31448371	GDM vs NGT	at 20–36 weeks	urine exosomes	label-free LC-MS/MS	whole proteins (comprehensive)	Q13621	NA	S12A1_HUMAN	Solute carrier family 12 member 1 (Bumetanide-sensitive sodium-(potassium)-chloride cotransporter 2) (Kidney-specific Na-K-Cl symporter)	SLC12A1 NKCC2	ENSG00000074803	6557
31448371	GDM vs NGT	at 20–36 weeks	urine exosomes	label-free LC-MS/MS	whole proteins (comprehensive)	Q8IUN5	NA	Q8IUN5_HUMAN	SLC12A1 protein (Solute carrier family 12 member 1)	SLC12A1	ENSG00000074803	6557
31448371	GDM vs NGT	at 20–36 weeks	urine exosomes	label-free LC-MS/MS	whole proteins (comprehensive)	P98164	NA	LRP2_HUMAN	Low-density lipoprotein receptor-related protein 2 (LRP-2) (Glycoprotein 330) (gp330) (Megalin)	LRP2	ENSG00000081479	4036
31448371	GDM vs NGT	at 20–36 weeks	urine exosomes	label-free LC-MS/MS	whole proteins (comprehensive)	Q7Z5C0	NA	Q7Z5C0_HUMAN	Glycoprotein receptor gp330/megalin			4036
31448371	GDM vs NGT	at 20–36 weeks	urine exosomes	label-free LC-MS/MS	whole proteins (comprehensive)	Q7Z5C1	NA	Q7Z5C1_HUMAN	Glycoprotein receptor gp330/megalin			4036
31448371	GDM vs NGT	at 20–36 weeks	urine exosomes	label-free LC-MS/MS	whole proteins (comprehensive)	A0A024RDW8	NA	A0A024RDW8_HUMAN	Collagen, type IV, alpha 2, isoform CRA_a	COL4A2 hCG_33042		1284
31448371	GDM vs NGT	at 20–36 weeks	urine exosomes	label-free LC-MS/MS	whole proteins (comprehensive)	P08572	NA	CO4A2_HUMAN	Collagen alpha-2(IV) chain [Cleaved into: Canstatin]	COL4A2	ENSG00000134871	1284
31448371	GDM vs NGT	at 20–36 weeks	urine exosomes	label-free LC-MS/MS	whole proteins (comprehensive)	D9YZU5	NA	D9YZU5_HUMAN	Beta-globin (Globin A1) (Hemoglobin subunit beta) (Hemoglobin, beta)	HBB GLNA1		3043
31448371	GDM vs NGT	at 20–36 weeks	urine exosomes	label-free LC-MS/MS	whole proteins (comprehensive)	P06756	NA	ITAV_HUMAN	Integrin alpha-V (Vitronectin receptor) (Vitronectin receptor subunit alpha) (CD antigen CD51) [Cleaved into: Integrin alpha-V heavy chain; Integrin alpha-V light chain]	ITGAV MSK8 VNRA VTNR	ENSG00000138448	3685
31448371	GDM vs NGT	at 20–36 weeks	urine exosomes	label-free LC-MS/MS	whole proteins (comprehensive)	P07911	NA	UROM_HUMAN	Uromodulin (Tamm-Horsfall urinary glycoprotein) (THP) [Cleaved into: Uromodulin, secreted form]	UMOD	ENSG00000169344	7369
31448371	GDM vs NGT	at 20–36 weeks	urine exosomes	label-free LC-MS/MS	whole proteins (comprehensive)	A0A024R4S0	NA	A0A024R4S0_HUMAN	Chromatin modifying protein 2A, isoform CRA_b	CHMP2A hCG_201357		27243
31448371	GDM vs NGT	at 20–36 weeks	urine exosomes	label-free LC-MS/MS	whole proteins (comprehensive)	O43633	NA	CHM2A_HUMAN	Charged multivesicular body protein 2a (Chromatin-modifying protein 2a) (CHMP2a) (Putative breast adenocarcinoma marker BC-2) (Vacuolar protein sorting-associated protein 2-1) (Vps2-1) (hVps2-1)	CHMP2A BC2 CHMP2	ENSG00000130724	27243
31448371	GDM vs NGT	at 20–36 weeks	urine exosomes	label-free LC-MS/MS	whole proteins (comprehensive)	O75340	NA	PDCD6_HUMAN	Programmed cell death protein 6 (Apoptosis-linked gene 2 protein homolog) (ALG-2)	PDCD6 ALG2	ENSG00000249915	10016
31448371	GDM vs NGT	at 20–36 weeks	urine exosomes	label-free LC-MS/MS	whole proteins (comprehensive)	Q53FC3	NA	Q53FC3_HUMAN	Programmed cell death 6 variant (Fragment)			10016
31448371	GDM vs NGT	at 20–36 weeks	urine exosomes	label-free LC-MS/MS	whole proteins (comprehensive)	P27487	NA	DPP4_HUMAN	Dipeptidyl peptidase 4 (EC 3.4.14.5) (ADABP) (Adenosine deaminase complexing protein 2) (ADCP-2) (Dipeptidyl peptidase IV) (DPP IV) (T-cell activation antigen CD26) (TP103) (CD antigen CD26) [Cleaved into: Dipeptidyl peptidase 4 membrane form (Dipeptidyl peptidase IV membrane form); Dipeptidyl peptidase 4 soluble form (Dipeptidyl peptidase IV soluble form)]	DPP4 ADCP2 CD26	ENSG00000197635	1803
31448371	GDM vs NGT	at 20–36 weeks	urine exosomes	label-free LC-MS/MS	whole proteins (comprehensive)	P08582	NA	TRFM_HUMAN	Melanotransferrin (Melanoma-associated antigen p97) (CD antigen CD228)	MELTF MAP97 MFI2	ENSG00000163975	4241
31448371	GDM vs NGT	at 20–36 weeks	urine exosomes	label-free LC-MS/MS	whole proteins (comprehensive)	Q9BRK3	NA	MXRA8_HUMAN	Matrix remodeling-associated protein 8 (Limitrin)	MXRA8	ENSG00000162576	54587
31448371	GDM vs NGT	at 20–36 weeks	urine exosomes	label-free LC-MS/MS	whole proteins (comprehensive)	P07437	NA	TBB5_HUMAN	Tubulin beta chain (Tubulin beta-5 chain)	TUBB TUBB5 OK/SW-cl.56	ENSG00000232575	203068
31448371	GDM vs NGT	at 20–36 weeks	urine exosomes	label-free LC-MS/MS	whole proteins (comprehensive)	Q5SU16	NA	Q5SU16_HUMAN	Tubulin beta chain	TUBB OK/SW-cl.56 hCG_26016		203068
31448371	GDM vs NGT	at 20–36 weeks	urine exosomes	label-free LC-MS/MS	whole proteins (comprehensive)	P11717	NA	MPRI_HUMAN	Cation-independent mannose-6-phosphate receptor (CI Man-6-P receptor) (CI-MPR) (M6PR) (300 kDa mannose 6-phosphate receptor) (MPR 300) (Insulin-like growth factor 2 receptor) (Insulin-like growth factor II receptor) (IGF-II receptor) (M6P/IGF2 receptor) (M6P/IGF2R) (CD antigen CD222)	IGF2R MPRI	ENSG00000197081	3482
31448371	GDM vs NGT	at 20–36 weeks	urine exosomes	label-free LC-MS/MS	whole proteins (comprehensive)	P24855	NA	DNAS1_HUMAN	Deoxyribonuclease-1 (EC 3.1.21.1) (Deoxyribonuclease I) (DNase I) (Dornase alfa)	DNASE1 DNL1 DRNI	ENSG00000213918	1773
31448371	GDM vs NGT	at 20–36 weeks	urine exosomes	label-free LC-MS/MS	whole proteins (comprehensive)	P04083	NA	ANXA1_HUMAN	Annexin A1 (Annexin I) (Annexin-1) (Calpactin II) (Calpactin-2) (Chromobindin-9) (Lipocortin I) (Phospholipase A2 inhibitory protein) (p35)	ANXA1 ANX1 LPC1	ENSG00000135046	301
31448371	GDM vs NGT	at 20–36 weeks	urine exosomes	label-free LC-MS/MS	whole proteins (comprehensive)	Q5TZZ9	NA	Q5TZZ9_HUMAN	Annexin	ANXA1 hCG_17305		301
31448371	GDM vs NGT	at 20–36 weeks	urine exosomes	label-free LC-MS/MS	whole proteins (comprehensive)	P34059	NA	GALNS_HUMAN	N-acetylgalactosamine-6-sulfatase (EC 3.1.6.4) (Chondroitinsulfatase) (Chondroitinase) (Galactose-6-sulfate sulfatase) (GalN6S) (N-acetylgalactosamine-6-sulfate sulfatase) (GalNAc6S sulfatase)	GALNS	ENSG00000141012	2588
31448371	GDM vs NGT	at 20–36 weeks	urine exosomes	label-free LC-MS/MS	whole proteins (comprehensive)	Q96I49	NA	Q96I49_HUMAN	GALNS protein (Fragment)	GALNS		2588
31448371	GDM vs NGT	at 20–36 weeks	urine exosomes	label-free LC-MS/MS	whole proteins (comprehensive)	P17900	NA	SAP3_HUMAN	Ganglioside GM2 activator (Cerebroside sulfate activator protein) (GM2-AP) (Sphingolipid activator protein 3) (SAP-3) [Cleaved into: Ganglioside GM2 activator isoform short]	GM2A	ENSG00000196743	2760
31448371	GDM vs NGT	at 20–36 weeks	urine exosomes	label-free LC-MS/MS	whole proteins (comprehensive)	O95271	NA	TNKS1_HUMAN	Poly [ADP-ribose] polymerase tankyrase-1 (EC 2.4.2.30) (ADP-ribosyltransferase diphtheria toxin-like 5) (ARTD5) (Poly [ADP-ribose] polymerase 5A) (Protein poly-ADP-ribosyltransferase tankyrase-1) (EC 2.4.2.-) (TNKS-1) (TRF1-interacting ankyrin-related ADP-ribose polymerase) (Tankyrase I) (Tankyrase-1) (TANK1)	TNKS PARP5A PARPL TIN1 TINF1 TNKS1	ENSG00000173273	8658
31448371	GDM vs NGT	at 20–36 weeks	urine exosomes	label-free LC-MS/MS	whole proteins (comprehensive)	P07737	NA	PROF1_HUMAN	Profilin-1 (Epididymis tissue protein Li 184a) (Profilin I)	PFN1	ENSG00000108518	5216
31448371	GDM vs NGT	at 20–36 weeks	urine exosomes	label-free LC-MS/MS	whole proteins (comprehensive)	A4D1D2	NA	A4D1D2_HUMAN	ATP-binding cassette, sub-family B (MDR/TAP), member 1 (ATP-binding cassette, sub-family B (MDR/TAP), member 1, isoform CRA_c) (Multidrug resistance protein 1)	ABCB1 hCG_20818 tcag7.316		5243
31448371	GDM vs NGT	at 20–36 weeks	urine exosomes	label-free LC-MS/MS	whole proteins (comprehensive)	P08183	NA	MDR1_HUMAN	ATP-dependent translocase ABCB1 (ATP-binding cassette sub-family B member 1) (Multidrug resistance protein 1) (EC 7.6.2.2) (P-glycoprotein 1) (Phospholipid transporter ABCB1) (EC 7.6.2.1) (CD antigen CD243)	ABCB1 MDR1 PGY1	ENSG00000085563	5243
25216282	OGDM vs ONGT	during caesarean deliveries	abdominus skeletal muscle tissue	label-free LC-MS/MS	whole proteins (comprehensive)	P52179	GDM	MYOM1_HUMAN	Myomesin-1 (190 kDa connectin-associated protein) (190 kDa titin-associated protein) (Myomesin family member 1)	MYOM1	ENSG00000101605	8736
25216282	OGDM vs ONGT	during caesarean deliveries	abdominus skeletal muscle tissue	label-free LC-MS/MS	whole proteins (comprehensive)	P0DMV8	GDM	HS71A_HUMAN	Heat shock 70 kDa protein 1A (Heat shock 70 kDa protein 1) (HSP70-1) (HSP70.1)	HSPA1A HSP72 HSPA1 HSX70	ENSG00000237724	3304
25216282	OGDM vs ONGT	during caesarean deliveries	abdominus skeletal muscle tissue	label-free LC-MS/MS	whole proteins (comprehensive)	P48163	GDM	MAOX_HUMAN	NADP-dependent malic enzyme (NADP-ME) (EC 1.1.1.40) (Malic enzyme 1)	ME1	ENSG00000065833	4199
25216282	OGDM vs ONGT	during caesarean deliveries	abdominus skeletal muscle tissue	label-free LC-MS/MS	whole proteins (comprehensive)	Q96DG6	GDM	CMBL_HUMAN	Carboxymethylenebutenolidase homolog (EC 3.1.-.-)	CMBL	ENSG00000164237	134147
25216282	OGDM vs ONGT	during caesarean deliveries	abdominus skeletal muscle tissue	label-free LC-MS/MS	whole proteins (comprehensive)	P16298	GDM	PP2BB_HUMAN	Serine/threonine-protein phosphatase 2B catalytic subunit beta isoform (EC 3.1.3.16) (CAM-PRP catalytic subunit) (Calmodulin-dependent calcineurin A subunit beta isoform) (CNA beta)	PPP3CB CALNA2 CALNB CNA2	ENSG00000107758	5532
25216282	OGDM vs ONGT	during caesarean deliveries	abdominus skeletal muscle tissue	label-free LC-MS/MS	whole proteins (comprehensive)	Q9UQM7	GDM	KCC2A_HUMAN	Calcium/calmodulin-dependent protein kinase type II subunit alpha (CaM kinase II subunit alpha) (CaMK-II subunit alpha) (EC 2.7.11.17)	CAMK2A CAMKA KIAA0968	ENSG00000070808	815
25216282	OGDM vs ONGT	during caesarean deliveries	abdominus skeletal muscle tissue	label-free LC-MS/MS	whole proteins (comprehensive)	Q00688	GDM	FKBP3_HUMAN	Peptidyl-prolyl cis-trans isomerase FKBP3 (PPIase FKBP3) (EC 5.2.1.8) (25 kDa FK506-binding protein) (25 kDa FKBP) (FKBP-25) (FK506-binding protein 3) (FKBP-3) (Immunophilin FKBP25) (Rapamycin-selective 25 kDa immunophilin) (Rotamase)	FKBP3 FKBP25	ENSG00000100442	2287
25216282	OGDM vs ONGT	during caesarean deliveries	abdominus skeletal muscle tissue	label-free LC-MS/MS	whole proteins (comprehensive)	P30040	GDM	ERP29_HUMAN	Endoplasmic reticulum resident protein 29 (ERp29) (Endoplasmic reticulum resident protein 28) (ERp28) (Endoplasmic reticulum resident protein 31) (ERp31)	ERP29 C12orf8 ERP28	ENSG00000089248	10961
25216282	OGDM vs ONGT	during caesarean deliveries	abdominus skeletal muscle tissue	label-free LC-MS/MS	whole proteins (comprehensive)	P16671	GDM	CD36_HUMAN	Platelet glycoprotein 4 (Fatty acid translocase) (FAT) (Glycoprotein IIIb) (GPIIIB) (Leukocyte differentiation antigen CD36) (PAS IV) (PAS-4) (Platelet collagen receptor) (Platelet glycoprotein IV) (GPIV) (Thrombospondin receptor) (CD antigen CD36)	CD36 GP3B GP4	ENSG00000135218	948
25216282	OGDM vs ONGT	during caesarean deliveries	abdominus skeletal muscle tissue	label-free LC-MS/MS	whole proteins (comprehensive)	Q8N1G4	GDM	LRC47_HUMAN	Leucine-rich repeat-containing protein 47	LRRC47 KIAA1185	ENSG00000130764	57470
25216282	OGDM vs ONGT	during caesarean deliveries	abdominus skeletal muscle tissue	label-free LC-MS/MS	whole proteins (comprehensive)	Q9NY65	NGT	TBA8_HUMAN	Tubulin alpha-8 chain (Alpha-tubulin 8) (Tubulin alpha chain-like 2)	TUBA8 TUBAL2	ENSG00000183785	51807
25216282	OGDM vs ONGT	during caesarean deliveries	abdominus skeletal muscle tissue	label-free LC-MS/MS	whole proteins (comprehensive)	P47755	NGT	CAZA2_HUMAN	F-actin-capping protein subunit alpha-2 (CapZ alpha-2)	CAPZA2	ENSG00000198898	830
25216282	OGDM vs ONGT	during caesarean deliveries	abdominus skeletal muscle tissue	label-free LC-MS/MS	whole proteins (comprehensive)	P19404	NGT	NDUV2_HUMAN	NADH dehydrogenase [ubiquinone] flavoprotein 2, mitochondrial (EC 1.6.99.3) (EC 7.1.1.2) (NADH-ubiquinone oxidoreductase 24 kDa subunit)	NDUFV2	ENSG00000178127	4729
25216282	OGDM vs ONGT	during caesarean deliveries	abdominus skeletal muscle tissue	label-free LC-MS/MS	whole proteins (comprehensive)	O75489	NGT	NDUS3_HUMAN	NADH dehydrogenase [ubiquinone] iron-sulfur protein 3, mitochondrial (EC 1.6.99.3) (EC 7.1.1.2) (Complex I-30kD) (CI-30kD) (NADH-ubiquinone oxidoreductase 30 kDa subunit)	NDUFS3	ENSG00000285387	4722
25216282	OGDM vs ONGT	during caesarean deliveries	abdominus skeletal muscle tissue	label-free LC-MS/MS	whole proteins (comprehensive)	P09525	NGT	ANXA4_HUMAN	Annexin A4 (35-beta calcimedin) (Annexin IV) (Annexin-4) (Carbohydrate-binding protein p33/p41) (Chromobindin-4) (Endonexin I) (Lipocortin IV) (P32.5) (PP4-X) (Placental anticoagulant protein II) (PAP-II) (Protein II)	ANXA4 ANX4	ENSG00000196975	307
25216282	OGDM vs ONGT	during caesarean deliveries	abdominus skeletal muscle tissue	label-free LC-MS/MS	whole proteins (comprehensive)	O00217	NGT	NDUS8_HUMAN	NADH dehydrogenase [ubiquinone] iron-sulfur protein 8, mitochondrial (EC 1.6.99.3) (EC 7.1.1.2) (Complex I-23kD) (CI-23kD) (NADH-ubiquinone oxidoreductase 23 kDa subunit) (TYKY subunit)	NDUFS8	ENSG00000110717	4728
25216282	OGDM vs ONGT	during caesarean deliveries	abdominus skeletal muscle tissue	label-free LC-MS/MS	whole proteins (comprehensive)	P25787	NGT	PSA2_HUMAN	Proteasome subunit alpha type-2 (EC 3.4.25.1) (Macropain subunit C3) (Multicatalytic endopeptidase complex subunit C3) (Proteasome component C3)	PSMA2 HC3 PSC3	ENSG00000106588	5683
25216282	OGDM vs ONGT	during caesarean deliveries	abdominus skeletal muscle tissue	label-free LC-MS/MS	whole proteins (comprehensive)	P02766	NGT	TTHY_HUMAN	Transthyretin (ATTR) (Prealbumin) (TBPA)	TTR PALB	ENSG00000118271	7276
25216282	OGDM vs ONGT	during caesarean deliveries	abdominus skeletal muscle tissue	label-free LC-MS/MS	whole proteins (comprehensive)	P01008	NGT	ANT3_HUMAN	Antithrombin-III (ATIII) (Serpin C1)	SERPINC1 AT3 PRO0309	ENSG00000117601	462
25216282	OGDM vs ONGT	during caesarean deliveries	abdominus skeletal muscle tissue	label-free LC-MS/MS	whole proteins (comprehensive)	P02765	NGT	FETUA_HUMAN	Alpha-2-HS-glycoprotein (Alpha-2-Z-globulin) (Ba-alpha-2-glycoprotein) (Fetuin-A) [Cleaved into: Alpha-2-HS-glycoprotein chain A; Alpha-2-HS-glycoprotein chain B]	AHSG FETUA PRO2743	ENSG00000145192	197
25216282	OGDM vs ONGT	during caesarean deliveries	abdominus skeletal muscle tissue	label-free LC-MS/MS	whole proteins (comprehensive)	P00450	NGT	CERU_HUMAN	Ceruloplasmin (EC 1.16.3.1) (Ferroxidase)	CP	ENSG00000047457	1356
25216282	OGDM vs ONGT	during caesarean deliveries	abdominus skeletal muscle tissue	label-free LC-MS/MS	whole proteins (comprehensive)	Q13424	NGT	SNTA1_HUMAN	Alpha-1-syntrophin (59 kDa dystrophin-associated protein A1 acidic component 1) (Pro-TGF-alpha cytoplasmic domain-interacting protein 1) (TACIP1) (Syntrophin-1)	SNTA1 SNT1	ENSG00000101400	6640
25130684	GDM vs NGT	during caesarean deliveries	peripheral plasma	label-free LC-MS/MS	whole proteins (comprehensive)	O95445	NGT	APOM_HUMAN	Apolipoprotein M (Apo-M) (ApoM) (Protein G3a)	APOM G3A NG20 HSPC336	ENSG00000231974	55937
25130684	GDM vs NGT	during caesarean deliveries	peripheral plasma	label-free LC-MS/MS	whole proteins (comprehensive)	P27169	NGT	PON1_HUMAN	Serum paraoxonase/arylesterase 1 (PON 1) (EC 3.1.1.2) (EC 3.1.1.81) (EC 3.1.8.1) (Aromatic esterase 1) (A-esterase 1) (K-45) (Serum aryldialkylphosphatase 1)	PON1 PON	ENSG00000005421	5444
25130684	GDM vs NGT	during caesarean deliveries	peripheral plasma	label-free LC-MS/MS	whole proteins (comprehensive)	P0DJI8	GDM	SAA1_HUMAN	Serum amyloid A-1 protein (SAA) [Cleaved into: Amyloid protein A (Amyloid fibril protein AA); Serum amyloid protein A(2-104); Serum amyloid protein A(3-104); Serum amyloid protein A(2-103); Serum amyloid protein A(2-102); Serum amyloid protein A(4-101)]	SAA1	ENSG00000173432	6288
25130684	GDM vs NGT	after delivery	umbilical venous plasma	label-free LC-MS/MS	whole proteins (comprehensive)	P0DJI8	GDM	SAA1_HUMAN	Serum amyloid A-1 protein (SAA) [Cleaved into: Amyloid protein A (Amyloid fibril protein AA); Serum amyloid protein A(2-104); Serum amyloid protein A(3-104); Serum amyloid protein A(2-103); Serum amyloid protein A(2-102); Serum amyloid protein A(4-101)]	SAA1	ENSG00000173432	6288
25130684	GDM vs NGT	after delivery	umbilical venous plasma	label-free LC-MS/MS	whole proteins (comprehensive)	P02649	GDM	APOE_HUMAN	Apolipoprotein E (Apo-E)	APOE	ENSG00000130203	348
25130684	GDM vs NGT	after delivery	umbilical venous plasma	label-free LC-MS/MS	whole proteins (comprehensive)	P01009	NGT	A1AT_HUMAN	Alpha-1-antitrypsin (Alpha-1 protease inhibitor) (Alpha-1-antiproteinase) (Serpin A1) [Cleaved into: Short peptide from AAT (SPAAT)]	SERPINA1 AAT PI PRO0684 PRO2209	ENSG00000197249	5265
25130684	GDM vs NGT	after delivery	umbilical venous plasma	label-free LC-MS/MS	whole proteins (comprehensive)	O95445	NGT	APOM_HUMAN	Apolipoprotein M (Apo-M) (ApoM) (Protein G3a)	APOM G3A NG20 HSPC336	ENSG00000231974	55937
