# Supplementary material for: A Critical Review of Proteomic Studies in Gestational Diabetes Mellitus
Source: J Diabetes Res. 2020 Jul 14;2020:6450352. doi: 10.1155/2020/6450352 (PMC7381988; doi:10.1155/2020/6450352)
Supplement: Supplementary Materials — Supplement Data 1: the detailed information for the reviewed literatures. Supplement Data 2: list of the integrated differentially expressed proteins. Supplement Data 3: list of enriched pathways in different sample groups. Supplement Data 4: list of enriched pathways in different sampling time. [file 6450352.f1.zip › Supplement Data 3.xlsx]

## Sheet: pathways(grouped_class)
Grouped class	ID	Name	p-value	q-value FDR B&H	Hit Count in Query List	Hit in Query List
GDM vs GDM-PE:syncytiotrophoblast	523016	Transcriptional misregulation in cancer	0.000753	0.0203	3	HPGD,FLT1,ASPSCR1
GDM vs GDM-PE:syncytiotrophoblast	413353	Methionine degradation	0.0114	0.154	1	AHCYL2
GDM vs GDM-PE:syncytiotrophoblast	82969	Selenocompound metabolism	0.0175	0.158	1	TXNRD1
GDM vs GDM-PE:syncytiotrophoblast	104488	Cysteine and methionine metabolism	0.0458	0.216	1	AHCYL2
GDM vs NGT:colostrum whey	199556	Vitamin digestion and absorption	0.0134	0.106	1	APOA1
GDM vs NGT:colostrum whey	194384	African trypanosomiasis	0.0194	0.106	1	APOA1
GDM vs NGT:colostrum whey	194385	Fat digestion and absorption	0.0227	0.106	1	APOA1
GDM vs NGT:colostrum whey	83103	Pathogenic Escherichia coli infection	0.0304	0.106	1	YWHAZ
GDM vs NGT:colostrum whey	83042	PPAR signaling pathway	0.0396	0.111	1	APOA1
GDM vs NGT:omental adipose tissues	83068	ECM-receptor interaction	4.37e-07	4.29e-05	6	COL6A6,LAMA4,LAMB1,LAMB2,LAMC1,ITGB3
GDM vs NGT:omental adipose tissues	83067	Focal adhesion	6.3e-06	0.000309	7	ROCK2,COL6A6,LAMA4,LAMB1,LAMB2,LAMC1,ITGB3
GDM vs NGT:omental adipose tissues	862188	Non-alcoholic fatty liver disease (NAFLD)	0.000187	0.00448	5	COX7A1,CASP7,NDUFA5,NDUFA9,NDUFB1
GDM vs NGT:omental adipose tissues	692234	PI3K-Akt signaling pathway	0.000199	0.00448	7	COL6A6,LAMA4,LAMB1,LAMB2,LAMC1,GNG5,ITGB3
GDM vs NGT:omental adipose tissues	83118	Small cell lung cancer	0.000229	0.00448	4	LAMA4,LAMB1,LAMB2,LAMC1
GDM vs NGT:omental adipose tissues	83097	Alzheimer's disease	0.000353	0.00534	5	COX7A1,CASP7,NDUFA5,NDUFA9,NDUFB1
GDM vs NGT:omental adipose tissues	167324	Amoebiasis	0.000381	0.00534	4	LAMA4,LAMB1,LAMB2,LAMC1
GDM vs NGT:omental adipose tissues	83105	Pathways in cancer	0.000477	0.00585	7	ROCK2,LAMA4,LAMB1,LAMB2,LAMC1,MMP9,GNG5
GDM vs NGT:omental adipose tissues	169642	Toxoplasmosis	0.000707	0.00716	4	LAMA4,LAMB1,LAMB2,LAMC1
GDM vs NGT:omental adipose tissues	83083	Leukocyte transendothelial migration	0.000731	0.00716	4	CYBB,ROCK2,CTNND1,MMP9
GDM vs NGT:omental adipose tissues	82942	Oxidative phosphorylation	0.0013	0.0116	4	COX7A1,NDUFA5,NDUFA9,NDUFB1
GDM vs NGT:omental adipose tissues	83098	Parkinson's disease	0.00165	0.0135	4	COX7A1,NDUFA5,NDUFA9,NDUFB1
GDM vs NGT:omental adipose tissues	83100	Huntington's disease	0.00499	0.0376	4	COX7A1,NDUFA5,NDUFA9,NDUFB1
GDM vs NGT:omental adipose tissues	82964	Tryptophan metabolism	0.00905	0.0633	2	MAOA,OGDH
GDM vs NGT:omental adipose tissues	952858	Platelet activation	0.00974	0.0637	3	ROCK2,ITGB3,FERMT3
GDM vs NGT:omental adipose tissues	193147	Osteoclast differentiation	0.0113	0.0693	3	CYBB,ITGB3,LILRB5
GDM vs NGT:omental adipose tissues	82979	Amino sugar and nucleotide sugar metabolism	0.0129	0.0722	2	CYB5R3,GFUS
GDM vs NGT:omental adipose tissues	132956	Metabolic pathways	0.0133	0.0722	10	PTGES2,MAOA,SPR,GATC,NDUFA5,NDUFA9,GFUS,NDUFB1,OGDH,NNT
GDM vs NGT:omental adipose tissues	1474302	Fluid shear stress and atherosclerosis	0.0144	0.074	3	CYBB,MMP9,ITGB3
GDM vs NGT:omental adipose tissues	153910	Phagosome	0.0178	0.0872	3	CYBB,COLEC12,ITGB3
GDM vs NGT:omental adipose tissues	413399	GABA biosynthesis, eukaryotes, putrescine => GABA	0.0319	0.149	1	MAOA
GDM vs NGT:omental adipose tissues	782000	Proteoglycans in cancer	0.0363	0.162	3	ROCK2,MMP9,ITGB3
GDM vs NGT:omental adipose tissues	413352	Lysine degradation, lysine => saccharopine => acetoacetyl-CoA	0.0389	0.166	1	OGDH
GDM vs NGT:omental adipose tissues	413482	Fatty acid biosynthesis, elongation, endoplasmic reticulum	0.0458	0.186	1	HACD2
GDM vs NGT:omental adipose tissues	83078	Hematopoietic cell lineage	0.0475	0.186	2	CD9,ITGB3
GDM vs NGT:omental adipose tissues	413348	Citrate cycle, second carbon oxidation, 2-oxoglutarate => oxaloacetate	0.0492	0.186	1	OGDH
GDM vs NGT:peripheral plasma exosomes	1239574	Propanoyl-CoA metabolism, propanoyl-CoA => succinyl-CoA	6.57e-05	0.00565	2	PCCA,PCCB
GDM vs NGT:peripheral plasma exosomes	83004	Propanoate metabolism	0.000163	0.00701	3	ECHS1,PCCA,PCCB
GDM vs NGT:peripheral plasma exosomes	82952	Valine, leucine and isoleucine degradation	0.000548	0.0121	3	ECHS1,PCCA,PCCB
GDM vs NGT:peripheral plasma exosomes	814926	Carbon metabolism	0.00056	0.0121	4	HK3,ECHS1,PCCA,PCCB
GDM vs NGT:peripheral plasma exosomes	83042	PPAR signaling pathway	0.00179	0.0307	3	PLIN4,APOA2,FABP3
GDM vs NGT:peripheral plasma exosomes	83002	Glyoxylate and dicarboxylate metabolism	0.00394	0.0564	2	PCCA,PCCB
GDM vs NGT:peripheral plasma exosomes	194384	African trypanosomiasis	0.0061	0.0693	2	HPR,HBB
GDM vs NGT:peripheral plasma exosomes	82974	Starch and sucrose metabolism	0.00645	0.0693	2	HK3,PYGL
GDM vs NGT:peripheral plasma exosomes	145809	Neomycin, kanamycin and gentamicin biosynthesis	0.0167	0.143	1	HK3
GDM vs NGT:peripheral plasma exosomes	413380	Fatty acid biosynthesis, elongation, mitochondria	0.02	0.143	1	ECHS1
GDM vs NGT:peripheral plasma exosomes	413478	Malonate semialdehyde pathway, propanoyl-CoA => acetyl-CoA	0.02	0.143	1	ECHS1
GDM vs NGT:peripheral plasma exosomes	413392	Inosine monophosphate biosynthesis, PRPP + glutamine => IMP	0.02	0.143	1	ATIC
GDM vs NGT:peripheral plasma exosomes	664436	Nucleotide sugar biosynthesis, glucose => UDP-glucose	0.0233	0.154	1	HK3
GDM vs NGT:peripheral plasma exosomes	413352	Lysine degradation, lysine => saccharopine => acetoacetyl-CoA	0.0363	0.223	1	ECHS1
GDM vs NGT:peripheral plasma exosomes	413381	beta-Oxidation	0.0396	0.227	1	ECHS1
GDM vs NGT:peripheral plasma exosomes	695200	HIF-1 signaling pathway	0.0451	0.236	2	HK3,CAMK2B
GDM vs NGT:peripheral plasma exosomes	1144996	Glucagon signaling pathway	0.0467	0.236	2	CAMK2B,PYGL
GDM vs NGT:peripheral plasma/serum	83073	Complement and coagulation cascades	9.83e-46	5.9e-44	30	CFH,VTN,VWF,F2,F5,F9,F10,F12,F13B,CFB,SERPINA1,CLU,FGA,FGB,SERPING1,C1R,C1S,SERPINC1,C4BPA,C5,C6,FGG,C7,C8B,C8G,C9,KLKB1,PROC,MASP2,PROS1
GDM vs NGT:peripheral plasma/serum	101144	Prion diseases	4.49e-09	1.35e-07	7	C5,C6,C7,C8B,C8G,C9,HSPA5
GDM vs NGT:peripheral plasma/serum	172846	Staphylococcus aureus infection	1.37e-07	2.74e-06	7	CFH,CFB,C1R,C1S,C5,FGG,MASP2
GDM vs NGT:peripheral plasma/serum	83122	Systemic lupus erythematosus	4.92e-06	7.39e-05	8	C1R,C1S,C5,C6,C7,C8B,C8G,C9
GDM vs NGT:peripheral plasma/serum	83068	ECM-receptor interaction	2.65e-05	0.000317	6	VTN,VWF,FN1,THBS4,GP1BA,GP5
GDM vs NGT:peripheral plasma/serum	83042	PPAR signaling pathway	0.000165	0.00165	5	APOA5,APOA2,APOC3,ADIPOQ,PLTP
GDM vs NGT:peripheral plasma/serum	218111	Pertussis	0.000213	0.00182	5	SERPING1,C1R,C1S,C4BPA,C5
GDM vs NGT:peripheral plasma/serum	952858	Platelet activation	0.000254	0.0019	6	VWF,FGA,FGB,FGG,GP1BA,GP5
GDM vs NGT:peripheral plasma/serum	1510435	Ferroptosis	0.00293	0.0196	3	CP,TF,FTL
GDM vs NGT:peripheral plasma/serum	167324	Amoebiasis	0.00503	0.0302	4	FN1,C8B,C8G,C9
GDM vs NGT:peripheral plasma/serum	152665	Malaria	0.0484	0.255	2	THBS4,HBB
GDM vs NGT:placental villi	83073	Complement and coagulation cascades	6.44e-10	7.4e-08	8	SERPINA1,VTN,CLU,FGA,FGB,C4A,FGG,SERPINF2
GDM vs NGT:placental villi	952858	Platelet activation	0.000114	0.00456	5	RAP1A,ACTB,FGA,FGB,FGG
GDM vs NGT:placental villi	83067	Focal adhesion	0.000119	0.00456	6	COL6A2,RAP1A,VTN,MYL9,ACTB,LAMC3
GDM vs NGT:placental villi	692234	PI3K-Akt signaling pathway	0.000343	0.00986	7	COL6A2,VTN,CSH2,LAMC3,GNB2,YWHAB,YWHAZ
GDM vs NGT:placental villi	413352	Lysine degradation, lysine => saccharopine => acetoacetyl-CoA	0.000808	0.0153	2	DLST,HADHA
GDM vs NGT:placental villi	814926	Carbon metabolism	0.00101	0.0153	4	DLST,HADHA,FH,TPI1
GDM vs NGT:placental villi	83083	Leukocyte transendothelial migration	0.00101	0.0153	4	RAP1A,MYL9,ACTB,MSN
GDM vs NGT:placental villi	585562	Epstein-Barr virus infection	0.00114	0.0153	5	VIM,PSMD14,YWHAB,HSPA2,YWHAZ
GDM vs NGT:placental villi	83103	Pathogenic Escherichia coli infection	0.00128	0.0153	3	ACTB,YWHAZ,ARPC2
GDM vs NGT:placental villi	413348	Citrate cycle, second carbon oxidation, 2-oxoglutarate => oxaloacetate	0.00133	0.0153	2	DLST,FH
GDM vs NGT:placental villi	149807	Bacterial invasion of epithelial cells	0.00325	0.0316	3	ACTB,SEPTIN11,ARPC2
GDM vs NGT:placental villi	855811	Citrate cycle (TCA cycle, Krebs cycle)	0.0033	0.0316	2	DLST,FH
GDM vs NGT:placental villi	83068	ECM-receptor interaction	0.00402	0.0356	3	COL6A2,VTN,LAMC3
GDM vs NGT:placental villi	83071	Tight junction	0.00433	0.0356	4	RAP1A,MYL9,ACTB,MSN
GDM vs NGT:placental villi	82927	Citrate cycle (TCA cycle)	0.0061	0.0467	2	DLST,FH
GDM vs NGT:placental villi	83004	Propanoate metabolism	0.00692	0.0497	2	HADHA,LDHB
GDM vs NGT:placental villi	83089	Regulation of actin cytoskeleton	0.00936	0.0633	4	MYL9,ACTB,ARPC2,MSN
GDM vs NGT:placental villi	82998	Pyruvate metabolism	0.0102	0.0649	2	FH,LDHB
GDM vs NGT:placental villi	83040	Proteasome	0.0134	0.0809	2	PSMB4,PSMD14
GDM vs NGT:placental villi	172846	Staphylococcus aureus infection	0.0202	0.112	2	C4A,FGG
GDM vs NGT:placental villi	749777	Hippo signaling pathway	0.0223	0.112	3	ACTB,YWHAB,YWHAZ
GDM vs NGT:placental villi	82956	Lysine degradation	0.0223	0.112	2	DLST,HADHA
GDM vs NGT:placental villi	413380	Fatty acid biosynthesis, elongation, mitochondria	0.0233	0.112	1	HADHA
GDM vs NGT:placental villi	413478	Malonate semialdehyde pathway, propanoyl-CoA => acetyl-CoA	0.0233	0.112	1	HADHA
GDM vs NGT:placental villi	83107	Renal cell carcinoma	0.0267	0.116	2	RAP1A,FH
GDM vs NGT:placental villi	83104	Shigellosis	0.0267	0.116	2	ACTB,ARPC2
GDM vs NGT:placental villi	83030	Aminoacyl-tRNA biosynthesis	0.0275	0.116	2	WARS1,GARS1
GDM vs NGT:placental villi	82926	Glycolysis / Gluconeogenesis	0.0283	0.116	2	LDHB,TPI1
GDM vs NGT:placental villi	375172	Salmonella infection	0.0446	0.165	2	ACTB,ARPC2
GDM vs NGT:placental villi	782000	Proteoglycans in cancer	0.045	0.165	3	VTN,ACTB,MSN
GDM vs NGT:placental villi	413381	beta-Oxidation	0.046	0.165	1	HADHA
GDM vs NGT:placental villi	413341	Glycolysis, core module involving three-carbon compounds	0.046	0.165	1	TPI1
GDM vs NGT:umbilical venous plasma	83067	Focal adhesion	1.08e-08	7.65e-07	10	FLNA,RELN,ILK,TLN1,LAMB1,PARVB,ACTN1,ITGA2B,ZYX,COL1A1
GDM vs NGT:umbilical venous plasma	83103	Pathogenic Escherichia coli infection	3.66e-06	0.00013	5	TUBB1,TUBA1C,TUBB,TUBA4A,YWHAZ
GDM vs NGT:umbilical venous plasma	83073	Complement and coagulation cascades	2.19e-05	0.000519	5	SERPINA1,C4A,C4BPB,C8A,F11
GDM vs NGT:umbilical venous plasma	83068	ECM-receptor interaction	0.000423	0.00654	4	RELN,LAMB1,ITGA2B,COL1A1
GDM vs NGT:umbilical venous plasma	153910	Phagosome	0.000515	0.00654	5	TUBB1,COLEC11,TUBA1C,TUBB,TUBA4A
GDM vs NGT:umbilical venous plasma	83072	Gap junction	0.000553	0.00654	4	TUBB1,TUBA1C,TUBB,TUBA4A
GDM vs NGT:umbilical venous plasma	167324	Amoebiasis	0.000768	0.00716	4	LAMB1,ACTN1,C8A,COL1A1
GDM vs NGT:umbilical venous plasma	83071	Tight junction	0.000807	0.00716	5	MYH9,MYL6,TUBA1C,ACTN1,TUBA4A
GDM vs NGT:umbilical venous plasma	952858	Platelet activation	0.00193	0.0152	4	TLN1,ITGA2B,FERMT3,COL1A1
GDM vs NGT:umbilical venous plasma	692234	PI3K-Akt signaling pathway	0.00342	0.0243	6	RELN,LAMB1,ITGA2B,YWHAZ,HSP90AA1,COL1A1
GDM vs NGT:umbilical venous plasma	218111	Pertussis	0.00428	0.0276	3	CFL1,C4A,C4BPB
GDM vs NGT:umbilical venous plasma	114229	Hypertrophic cardiomyopathy (HCM)	0.00547	0.0324	3	TPM2,TPM4,ITGA2B
GDM vs NGT:umbilical venous plasma	121494	Dilated cardiomyopathy	0.00685	0.0374	3	TPM2,TPM4,ITGA2B
GDM vs NGT:umbilical venous plasma	194384	African trypanosomiasis	0.00993	0.0504	2	HBA2,HBB
GDM vs NGT:umbilical venous plasma	83089	Regulation of actin cytoskeleton	0.0131	0.062	4	MYH9,CFL1,ACTN1,ITGA2B
GDM vs NGT:umbilical venous plasma	152665	Malaria	0.0189	0.082	2	HBA2,HBB
GDM vs NGT:umbilical venous plasma	83122	Systemic lupus erythematosus	0.0196	0.082	3	C4A,ACTN1,C8A
GDM vs NGT:umbilical venous plasma	83065	Axon guidance	0.0397	0.157	3	SEMA3F,ILK,CFL1
GDM vs NGT:umbilical venous plasma	93344	Cardiac muscle contraction	0.0446	0.167	2	TPM2,TPM4
GDM vs NGT:urine	83078	Hematopoietic cell lineage	5.95e-05	0.000655	2	IL1R1,CD59
GDM vs NGT:urine	83073	Complement and coagulation cascades	0.0126	0.031	1	CD59
GDM vs NGT:urine	634527	NF-kappa B signaling pathway	0.0151	0.031	1	IL1R1
GDM vs NGT:urine	167324	Amoebiasis	0.0153	0.031	1	IL1R1
GDM vs NGT:urine	948277	Inflammatory mediator regulation of TRP channels	0.0155	0.031	1	IL1R1
GDM vs NGT:urine	1469482	Th17 cell differentiation	0.017	0.031	1	IL1R1
GDM vs NGT:urine	193147	Osteoclast differentiation	0.0207	0.031	1	IL1R1
GDM vs NGT:urine	1474302	Fluid shear stress and atherosclerosis	0.0226	0.031	1	IL1R1
GDM vs NGT:urine	83048	MAPK signaling pathway	0.0404	0.0427	1	IL1R1
GDM vs NGT:urine	373901	HTLV-I infection	0.0405	0.0427	1	IL1R1
GDM vs NGT:urine	83051	Cytokine-cytokine receptor interaction	0.0427	0.0427	1	IL1R1
GDM vs NGT:urine exosomes	172847	Protein digestion and absorption	5.37e-05	0.00349	5	COL4A2,DPP4,COL15A1,SLC6A19,COL1A2
GDM vs NGT:urine exosomes	83068	ECM-receptor interaction	0.00052	0.0169	4	COL4A2,ITGAV,AGRN,COL1A2
GDM vs NGT:urine exosomes	167324	Amoebiasis	0.0095	0.206	3	COL4A2,HSPB1,COL1A2
GDM vs NGT:urine exosomes	99052	Lysosome	0.0185	0.294	3	IGF2R,GALNS,GM2A
GDM vs NGT:urine exosomes	413378	Keratan sulfate degradation	0.0226	0.294	1	GALNS
GDM vs NGT:urine exosomes	413376	Chondroitin sulfate degradation	0.0359	0.337	1	GALNS
GDM vs NGT:urine exosomes	167325	Protein processing in endoplasmic reticulum	0.0399	0.337	3	P4HB,CAPN1,LMAN2
GDM vs NGT:urine exosomes	193146	Bile secretion	0.0415	0.337	2	AQP1,ABCB1
GDM with childhood obesity vs NGT:umbilical venous plasma	83073	Complement and coagulation cascades	3.31e-11	1.62e-09	7	FGA,FGB,C1QB,C1QC,FGG,C9,F5
GDM with childhood obesity vs NGT:umbilical venous plasma	101144	Prion diseases	2.58e-05	0.000631	3	C1QB,C1QC,C9
GDM with childhood obesity vs NGT:umbilical venous plasma	172846	Staphylococcus aureus infection	0.000107	0.00174	3	C1QB,C1QC,FGG
GDM with childhood obesity vs NGT:umbilical venous plasma	952858	Platelet activation	0.00108	0.0133	3	FGA,FGB,FGG
GDM with childhood obesity vs NGT:umbilical venous plasma	83122	Systemic lupus erythematosus	0.00136	0.0133	3	C1QB,C1QC,C9
GDM with childhood obesity vs NGT:umbilical venous plasma	605866	Pyrimidine degradation, uracil => beta-alanine, thymine => 3-aminoisobutanoate	0.00503	0.0411	1	DPYD
GDM with childhood obesity vs NGT:umbilical venous plasma	218111	Pertussis	0.0071	0.0497	2	C1QB,C1QC
GDM with childhood obesity vs NGT:umbilical venous plasma	147809	Chagas disease (American trypanosomiasis)	0.0125	0.0719	2	C1QB,C1QC
GDM with childhood obesity vs NGT:umbilical venous plasma	82946	Pyrimidine metabolism	0.0132	0.0719	2	DPYD,POLE
GDM with childhood obesity vs NGT:umbilical venous plasma	83015	Pantothenate and CoA biosynthesis	0.0298	0.146	1	DPYD
GDM with childhood obesity vs NGT:umbilical venous plasma	83075	Renin-angiotensin system	0.0379	0.169	1	ANPEP
GDM with macrosomia vs NGT:umbilical venous plasma	83073	Complement and coagulation cascades	0.0188	0.0487	1	FGA
GDM with macrosomia vs NGT:umbilical venous plasma	96530	Vascular smooth muscle contraction	0.0287	0.0487	1	MYH11
GDM with macrosomia vs NGT:umbilical venous plasma	952858	Platelet activation	0.0292	0.0487	1	FGA
GDM with macrosomia vs NGT:umbilical venous plasma	83071	Tight junction	0.0402	0.05	1	MYH11
OGDM vs ONGT:abdominus skeletal muscle tissue	83085	Long-term potentiation	0.00456	0.133	2	CAMK2A,PPP3CB
OGDM vs ONGT:abdominus skeletal muscle tissue	547607	Amphetamine addiction	0.00469	0.133	2	CAMK2A,PPP3CB
OGDM vs ONGT:abdominus skeletal muscle tissue	83042	PPAR signaling pathway	0.00524	0.133	2	ME1,CD36
OGDM vs ONGT:abdominus skeletal muscle tissue	1144996	Glucagon signaling pathway	0.0105	0.166	2	CAMK2A,PPP3CB
OGDM vs ONGT:abdominus skeletal muscle tissue	126909	Oocyte meiosis	0.0149	0.166	2	CAMK2A,PPP3CB
OGDM vs ONGT:abdominus skeletal muscle tissue	469199	Dopaminergic synapse	0.0163	0.166	2	CAMK2A,PPP3CB
OGDM vs ONGT:abdominus skeletal muscle tissue	83061	Wnt signaling pathway	0.0195	0.166	2	CAMK2A,PPP3CB
OGDM vs ONGT:abdominus skeletal muscle tissue	952859	Oxytocin signaling pathway	0.0222	0.166	2	CAMK2A,PPP3CB
OGDM vs ONGT:abdominus skeletal muscle tissue	153910	Phagosome	0.0224	0.166	2	CD36,TUBA8
OGDM vs ONGT:abdominus skeletal muscle tissue	167325	Protein processing in endoplasmic reticulum	0.0258	0.166	2	HSPA1B,ERP29
OGDM vs ONGT:abdominus skeletal muscle tissue	83097	Alzheimer's disease	0.0273	0.166	2	NDUFV2,PPP3CB
OGDM vs ONGT:abdominus skeletal muscle tissue	83065	Axon guidance	0.0285	0.166	2	CAMK2A,PPP3CB
OGDM vs ONGT:abdominus skeletal muscle tissue	213780	Tuberculosis	0.0297	0.166	2	CAMK2A,PPP3CB
OGDM vs ONGT:abdominus skeletal muscle tissue	83050	Calcium signaling pathway	0.0306	0.166	2	CAMK2A,PPP3CB
