# Supplementary material for: A Critical Review of Proteomic Studies in Gestational Diabetes Mellitus
Source: J Diabetes Res. 2020 Jul 14;2020:6450352. doi: 10.1155/2020/6450352 (PMC7381988; doi:10.1155/2020/6450352)
Supplement: Supplementary Materials — Supplement Data 1: the detailed information for the reviewed literatures. Supplement Data 2: list of the integrated differentially expressed proteins. Supplement Data 3: list of enriched pathways in different sample groups. Supplement Data 4: list of enriched pathways in different sampling time. [file 6450352.f1.zip › Supplement Data 4.xlsx]

## Sheet: pathways(sampling_time)
Weeks	ID	Name	p-value	q-value FDR B&H	Hit Count in Query List	Hit in Query List
8-13 weeks	83068	ECM-receptor interaction	1.648e-05	0.0005275	4	THBS4,VTN,GP1BA,GP5
8-13 weeks	83042	PPAR signaling pathway	0.008306	0.1059	2	ADIPOQ,PLTP
8-13 weeks	83073	Complement and coagulation cascades	0.009931	0.1059	2	SERPINC1,VTN
8-13 weeks	83078	Hematopoietic cell lineage	0.0147	0.1176	2	GP1BA,GP5
8-13 weeks	952858	Platelet activation	0.02298	0.1471	2	GP1BA,GP5
8-13 weeks	83022	Terpenoid backbone biosynthesis	0.0414	0.1803	1	PCYOX1
8-13 weeks	83041	Protein export	0.04324	0.1803	1	HSPA5
8-13 weeks	82958	Histidine metabolism	0.04508	0.1803	1	CNDP1
12–16 weeks	83073	Complement and coagulation cascades	9.682e-31	2.711e-29	18	CFH,FGA,C1S,SERPINC1,C4BPA,C5,C6,C7,C8B,C8G,C9,F2,F5,F9,F10,F12,CFB,PROC
12–16 weeks	101144	Prion diseases	7.903e-10	1.106e-08	6	C5,C6,C7,C8B,C8G,C9
12–16 weeks	83122	Systemic lupus erythematosus	1.256e-07	1.172e-06	7	C1S,C5,C6,C7,C8B,C8G,C9
12–16 weeks	172846	Staphylococcus aureus infection	2.373e-05	0.0001661	4	CFH,C1S,C5,CFB
12–16 weeks	218111	Pertussis	0.00156	0.008735	3	C1S,C4BPA,C5
12–16 weeks	167324	Amoebiasis	0.003041	0.01419	3	C8B,C8G,C9
12–16 weeks	413341	Glycolysis, core module involving three-carbon compounds	0.03586	0.1434	1	GAPDH
16-20 weeks	83042	PPAR signaling pathway	0.002077	0.01122	2	APOA2,APOC3
16-20 weeks	83073	Complement and coagulation cascades	0.002494	0.01122	2	FGA,F13B
16-20 weeks	1510435	Ferroptosis	0.03772	0.1077	1	TF
16-20 weeks	212237	Mineral absorption	0.04786	0.1077	1	TF
24-28 weeks	83073	Complement and coagulation cascades	5.131e-32	1.078e-30	17	FGA,FGB,SERPING1,C1R,C1S,SERPINA1,C5,C6,VWF,FGG,C9,CLU,KLKB1,F9,F10,MASP2,PROS1
24-28 weeks	172846	Staphylococcus aureus infection	1.121e-07	1.177e-06	5	C1R,C1S,C5,FGG,MASP2
24-28 weeks	83122	Systemic lupus erythematosus	8.423e-06	5.896e-05	5	C1R,C1S,C5,C6,C9
24-28 weeks	218111	Pertussis	1.985e-05	0.0001042	4	SERPING1,C1R,C1S,C5
24-28 weeks	101144	Prion diseases	5.603e-05	0.0002353	3	C5,C6,C9
24-28 weeks	952858	Platelet activation	0.0001311	0.0004587	4	FGA,FGB,VWF,FGG
38-40 weeks	83035	ABC transporters	0.02842	0.08869	1	ABCB9
38-40 weeks	172846	Staphylococcus aureus infection	0.03526	0.08869	1	FGG
38-40 weeks	83073	Complement and coagulation cascades	0.04943	0.08869	1	FGG
